# Supplementary material for: Genomic Insights into Cultivated Mexican Vanilla planifolia Reveal High Levels of Heterozygosity Stemming from Hybridization
Source: Plants (Basel). 2022 Aug 11;11(16):2090. doi: 10.3390/plants11162090 (PMC9412680; doi:10.3390/plants11162090)
Supplement: Supplementary file 1 [file plants-11-02090-s001.zip]

Archive with 5 entries (5 files):
- Figure S1.pdf
- Figure S2.pdf
- Figure S3.pdf
- Figure S4.pdf
- Table S1.csv
