# Supplementary material for: Genomic Insights into Cultivated Mexican Vanilla planifolia Reveal High Levels of Heterozygosity Stemming from Hybridization
Source: Plants (Basel). 2022 Aug 11;11(16):2090. doi: 10.3390/plants11162090 (PMC9412680; doi:10.3390/plants11162090)
Supplement: Supplementary file 1 [file plants-11-02090-s001.zip › Table S1.csv]

TargetPubMed	pmid	doi	Plant	title	abstract	year	month	day	jabbrv	journal	keywords	lastname	firstname	address	email	URLDOI	Species	Ploidy	GenomeScope	Smudgeplot	Kmer_size	Heterozygosity_Perc	GS_bp	Kmer_types	Notes	Supp_Files	Article	figure
28369201	30683940	10.1038/s41467-018-07876-6	1	Chromosome conformation capture resolved near complete genome assembly of broomcorn millet.	Broomcorn millet (Panicum miliaceum L.) has strong tolerance to abiotic stresses, and is probably one of the oldest crops, with its earliest cultivation that dated back to ca. ~10,000 years. We report here its genome assembly through a combination of PacBio sequencing, BioNano, and Hi-C (in vivo) mapping. The 18 super scaffolds cover ~95.6% of the estimated genome (~887.8 Mb). There are 63,671 pr…	2019	1	25	Nat Commun	Nature communications	NA	Shi	Junpeng	State Key Laboratory of Agrobiotechnology and National Maize Improvement Center, Department of Plant Genetics and Breeding, China Agricultural University, Beijing, 100193, P. R. China	NA	https://doi.org/10.1038/s41467-018-07876-6	Panicum miliaceum	4x	1	0	17	0.04	8.88E+08			41467_2018_7876_MOESM1_ESM
28369201	35100375	10.1093/g3journal/jkab433	1	Chromosome-level genome assembly of the fully mycoheterotrophic orchid Gastrodia elata.	Gastrodia elata, an obligate mycoheterotrophic orchid, requires complete carbon and mineral nutrient supplementation from mycorrhizal fungi during its entire life cycle. Although full mycoheterotrophy occurs most often in the Orchidaceae family, no chromosome-level reference genome from this group has been assembled to date. Here, we report a high-quality chromosome-level genome assembly of G. el…	2022	3	4	G3 (Bethesda)	G3 (Bethesda, Md.)	NA	Bae	Eun-Kyung	Forest Microbiology Division, National Institute of Forest Science, Suwon 16631, Korea	NA	https://doi.org/10.1093/g3journal/jkab433	Gastrodia elata	na	1	0	19	0.06	1.02E+09
28369201	33236503	10.1111/pbi.13520	1	Insights into amphicarpy from the compact genome of the legume Amphicarpaea edgeworthii.	Amphicarpy (seed heteromorphy) is a unique and fascinating reproductive strategy wherein a single plant produces both aerial and subterranean fruits. This strategy is believed to be an adaptation to life under stressful or uncertain environments. Here, we sequenced and de novo assembled a chromosome-level genome assembly of the legume Amphicarpaea edgeworthii Benth. The 299-Mb A. edgeworthii geno…	2021	5	1	Plant Biotechnol J	Plant biotechnology journal	NA	Liu	Yiyang	Bio-technology Research Center, Shandong Provincial Key Laboratory of Crop Genetic Improvement, Ecology and Physiology, Shandong Academy of Agricultural Sciences, Ji'nan, China	NA	https://doi.org/10.1111/pbi.13520	Amphicarpaea edgeworthii	2x	1	0	17	0.0652	3.20E+08			pbi13520-sup-0001-figs1-s11
28369201	31757219	10.1186/s12915-019-0712-y	1	Genomic insights from the first chromosome-scale assemblies of oat (Avena spp.) diploid species.	Cultivated hexaploid oat (Common oat; Avena sativa) has held a significant place within the global crop community for centuries; although its cultivation has decreased over the past century, its nutritional benefits have garnered increased interest for human consumption. We report the development of fully annotated, chromosome-scale assemblies for the extant progenitor species of the As- and Cp-s…	2019	11	22	BMC Biol	BMC biology	NA	Maughan	Peter J	Department of Plant & Wildlife Sciences, Brigham Young University, 4105 LSB, Provo, UT, 84602, USA. Jeff_	maughan@byu.edu	https://doi.org/10.1186/s12915-019-0712-y	Avena atlantica	2x	1	0	21	0.07	3.72E+09				Maughan_et_al_2019_BMCBiology.pdf
32188846	34946942	10.3390/genes12121993	1	Chromosome-Level Genome Assembly Provides New Insights into Genome Evolution and Tuberous Root Formation of <i>Potentilla anserina</i>.	Potentilla anserina is a perennial stoloniferous plant with edible tuberous roots in Rosaceae, served as important food and medicine sources for Tibetans in the Qinghai-Tibetan Plateau (QTP), China, over thousands of years. However, a lack of genome information hindered the genetic study. Here, we presented a chromosome-level genome assembly using single-molecule long-read sequencing, and the Hi-…	2021	12	15	Genes (Basel)	Genes	NA	Gan	Xiaolong	University of Chinese Academy of Sciences, Beijing 100049, China	NA	https://doi.org/10.3390/genes12121993	Potentilla anserina	4x	0	1	17	0.07	4.59E+08	AABB:0.48/AB:0.32/AAB:0.08/AAAB:0.08/AAAABB:0.04		genes-12-01993-g001-550
32188846	35043186	10.1093/hr/uhab030	1	Chromosome restructuring and number change during the evolution of Morus notabilis and Morus alba.	Mulberry (Morus spp.) is an economically important plant as the main food plant used for rearing domesticated silkworm and it has multiple uses in traditional Chinese medicine. Two basic chromosome numbers (Morus notabilis, n = 7, and Morus alba, n = 14) have been reported in the genus Morus, but the evolutionary history and relationship between them remain unclear. In the present study, a 335-Mb…	2022	1	5	Hortic Res	Horticulture research	NA	Xuan	Yahui	State Key Laboratory of Silkworm Genome Biology, Southwest University, Beibei, Chongqing 400715, China	NA	https://doi.org/10.1093/hr/uhab030	Morus notabilis	2x	1	0	79.4	0.08	4.02E+08			Supplementary_tables_mulberry		1
28369201	33661371	10.1186/s12284-021-00468-x	1	OryzaGenome2.1: Database of Diverse Genotypes in Wild Oryza Species.	OryzaGenome ( http://viewer.shigen.info/oryzagenome21detail/index.xhtml ), a feature within Oryzabase ( https://shigen.nig.ac.jp/rice/oryzabase/ ), is a genomic database for wild Oryza species that provides comparative and evolutionary genomics approaches for the rice research community. Here we release OryzaGenome2.1, the first major update of OryzaGenome. The main feature in this version is the…	2021	3	5	Rice (N Y)	Rice (New York, N.Y.)	NA	Kajiya-Kanegae	Hiromi	Department of Agricultural and Environmental Biology, Graduate School of Agricultural and Life Science, The University of Tokyo, Bunkyo 1-1-1, Tokyo, 113-8657, Japan	NA	https://doi.org/10.1186/s12284-021-00468-x	Oryza punctata	2x	1	0	21	0.08	3.83E+08			oryza_data/12284_2021_468_MOESM2_ESM
28369201	33661371	10.1186/s12284-021-00468-x	1	OryzaGenome2.1: Database of Diverse Genotypes in Wild Oryza Species.	OryzaGenome ( http://viewer.shigen.info/oryzagenome21detail/index.xhtml ), a feature within Oryzabase ( https://shigen.nig.ac.jp/rice/oryzabase/ ), is a genomic database for wild Oryza species that provides comparative and evolutionary genomics approaches for the rice research community. Here we release OryzaGenome2.1, the first major update of OryzaGenome. The main feature in this version is the…	2021	3	5	Rice (N Y)	Rice (New York, N.Y.)	NA	Kajiya-Kanegae	Hiromi	Department of Agricultural and Environmental Biology, Graduate School of Agricultural and Life Science, The University of Tokyo, Bunkyo 1-1-1, Tokyo, 113-8657, Japan	NA	https://doi.org/10.1186/s12284-021-00468-x	Oryza alta	na	1	0	21	0.08	7.37E+08			oryza_data/12284_2021_468_MOESM2_ESM
28369201	33661371	10.1186/s12284-021-00468-x	1	OryzaGenome2.1: Database of Diverse Genotypes in Wild Oryza Species.	OryzaGenome ( http://viewer.shigen.info/oryzagenome21detail/index.xhtml ), a feature within Oryzabase ( https://shigen.nig.ac.jp/rice/oryzabase/ ), is a genomic database for wild Oryza species that provides comparative and evolutionary genomics approaches for the rice research community. Here we release OryzaGenome2.1, the first major update of OryzaGenome. The main feature in this version is the…	2021	3	5	Rice (N Y)	Rice (New York, N.Y.)	NA	Kajiya-Kanegae	Hiromi	Department of Agricultural and Environmental Biology, Graduate School of Agricultural and Life Science, The University of Tokyo, Bunkyo 1-1-1, Tokyo, 113-8657, Japan	NA	https://doi.org/10.1186/s12284-021-00468-x	Oryza minuta	na	1	0	21	0.08	7.94E+08			oryza_data/12284_2021_468_MOESM2_ESM
28369201	33661371	10.1186/s12284-021-00468-x	1	OryzaGenome2.1: Database of Diverse Genotypes in Wild Oryza Species.	OryzaGenome ( http://viewer.shigen.info/oryzagenome21detail/index.xhtml ), a feature within Oryzabase ( https://shigen.nig.ac.jp/rice/oryzabase/ ), is a genomic database for wild Oryza species that provides comparative and evolutionary genomics approaches for the rice research community. Here we release OryzaGenome2.1, the first major update of OryzaGenome. The main feature in this version is the…	2021	3	5	Rice (N Y)	Rice (New York, N.Y.)	NA	Kajiya-Kanegae	Hiromi	Department of Agricultural and Environmental Biology, Graduate School of Agricultural and Life Science, The University of Tokyo, Bunkyo 1-1-1, Tokyo, 113-8657, Japan	NA	https://doi.org/10.1186/s12284-021-00468-x	Oryza ridleyi	na	1	0	21	0.09	9.65E+08		averages	oryza_data/12284_2021_468_MOESM2_ESM
28369201	34335685	10.3389/fgene.2021.671371	1	Chromosome-Scale Genome for a Red-Fruited, Perpetual Flowering and Runnerless Woodland Strawberry (<i>Fragaria vesca</i>).	NA	2021	1	1	Front Genet	Frontiers in genetics	NA	Alger	Elizabeth I	Department of Horticulture, Michigan State University, East Lansing, MI, United States	NA	https://doi.org/10.3389/fgene.2021.671371	Fragaria vesca	2x	1	0	31	0.096	2.05E+08
28369201	32224189	10.1016/j.gpb.2019.03.006	1	Tung Tree (Vernicia fordii) Genome Provides A Resource for Understanding Genome Evolution and Improved Oil Production.	Tung tree (Vernicia fordii) is an economically important woody oil plant that produces tung oil rich in eleostearic acid. Here, we report a high-quality chromosome-scale genome sequence of tung tree. The genome sequence was assembled by combining Illumina short reads, Pacific Biosciences single-molecule real-time long reads, and Hi-C sequencing data. The size of tung tree genome is 1.12 Gb, with …	2019	12	1	Genomics Proteomics Bioinformatics	Genomics, proteomics & bioinformatics	NA	Zhang	Lin	(1)Key Laboratory of Cultivation and Protection for Non-Wood Forest Trees, Ministry of Education, Central South University of Forestry and Technology, Changsha 410004, China	t20071128@csuft.edu.cn	https://doi.org/10.1016/j.gpb.2019.03.006	Vernicia fordii	na	1	0	17	0.0976	1.31E+09
28369201	33367265	10.1016/j.xplc.2020.100105	1	Maintenance of Species Differences in Closely Related Tetraploid Parasitic <i>Euphrasia</i> (Orobanchaceae) on an Isolated Island.	Polyploidy is pervasive in angiosperm evolution and plays important roles in adaptation and speciation. However, polyploid groups are understudied due to complex sequence homology, challenging genome assembly, and taxonomic complexity. Here, we study adaptive divergence in taxonomically complex eyebrights (Euphrasia), where recent divergence, phenotypic plasticity, and hybridization blur species …	2020	11	9	Plant Commun	Plant communications	NA	Becher	Hannes	University of Edinburgh, School of Biological Sciences, Institute of Evolutionary Biology, Charlotte Auerbach Road, Edinburgh EH9 3FL, UK	NA	https://doi.org/10.1016/j.xplc.2020.100105	Euphrasia anglica	2x	1	1	27	0.102	3.56E+08	AABB:0.74/AAABB:0.24/AB:0.03		1-s2.0-S2590346220301334-mmc1
28369201	33367265	10.1016/j.xplc.2020.100106	1	Maintenance of Species Differences in Closely Related Tetraploid Parasitic <i>Euphrasia</i> (Orobanchaceae) on an Isolated Island.	Polyploidy is pervasive in angiosperm evolution and plays important roles in adaptation and speciation. However, polyploid groups are understudied due to complex sequence homology, challenging genome assembly, and taxonomic complexity. Here, we study adaptive divergence in taxonomically complex eyebrights (Euphrasia), where recent divergence, phenotypic plasticity, and hybridization blur species …	2020	11	9	Plant Commun	Plant communications	NA	Becher	Hannes	University of Edinburgh, School of Biological Sciences, Institute of Evolutionary Biology, Charlotte Auerbach Road, Edinburgh EH9 3FL, UK	NA	https://doi.org/10.1016/j.xplc.2020.100105	Euphrasia vigursii	2x	1	1	27	0.11	3.71E+08	AABB:0.69/AAAABB:0.15/AAABB:0.08/others:0.08		1-s2.0-S2590346220301334-mmc1
28369201	33661371	10.1186/s12284-021-00468-x	1	OryzaGenome2.1: Database of Diverse Genotypes in Wild Oryza Species.	OryzaGenome ( http://viewer.shigen.info/oryzagenome21detail/index.xhtml ), a feature within Oryzabase ( https://shigen.nig.ac.jp/rice/oryzabase/ ), is a genomic database for wild Oryza species that provides comparative and evolutionary genomics approaches for the rice research community. Here we release OryzaGenome2.1, the first major update of OryzaGenome. The main feature in this version is the…	2021	3	5	Rice (N Y)	Rice (New York, N.Y.)	NA	Kajiya-Kanegae	Hiromi	Department of Agricultural and Environmental Biology, Graduate School of Agricultural and Life Science, The University of Tokyo, Bunkyo 1-1-1, Tokyo, 113-8657, Japan	NA	https://doi.org/10.1186/s12284-021-00468-x	Oryza eichingeri	na	1	0	21	0.12	4.40E+08		averages	oryza_data/12284_2021_468_MOESM2_ESM
28369201	31757219	10.1186/s12915-019-0712-y	1	Genomic insights from the first chromosome-scale assemblies of oat (Avena spp.) diploid species.	Cultivated hexaploid oat (Common oat; Avena sativa) has held a significant place within the global crop community for centuries; although its cultivation has decreased over the past century, its nutritional benefits have garnered increased interest for human consumption. We report the development of fully annotated, chromosome-scale assemblies for the extant progenitor species of the As- and Cp-s…	2019	11	22	BMC Biol	BMC biology	NA	Maughan	Peter J	Department of Plant & Wildlife Sciences, Brigham Young University, 4105 LSB, Provo, UT, 84602, USA. Jeff_	maughan@byu.edu	https://doi.org/10.1186/s12915-019-0712-y	Avena eriantha	2x	1	0	21	0.12	4.17E+09
28369201	34620992	10.1038/s42003-021-02704-y	1	A chromosome-level genome sequence of Chrysanthemum seticuspe, a model species for hexaploid cultivated chrysanthemum.	Chrysanthemums are one of the most industrially important cut flowers worldwide. However, their segmental allopolyploidy and self-incompatibility have prevented the application of genetic analysis and modern breeding strategies. We thus developed a model strain, Gojo-0 (Chrysanthemum seticuspe), which is a diploid and self-compatible pure line. Here, we present the 3.05 Gb chromosome-level refere…	2021	10	7	Commun Biol	Communications biology	NA	Nakano	Michiharu	Graduate School of Integrated Sciences for Life, Hiroshima University, Higashi-Hiroshima, Hiroshima, Japan	NA	https://doi.org/10.1038/s42003-021-02704-y	Chrysanthemum seticuspe	2x	1	0	27	0.13	3.15E+09		a model strain, Gojo-0 (Chrysanthemum seticuspe), which is a diploid and self-compatible pure line, BUT sign of high duplicates!	42003_2021_2704_MOESM2_ESM.pdf	Nakano_et_al_2021_CommunicationsBiology.pdf
28369201	33661371	10.1186/s12284-021-00468-x	1	OryzaGenome2.1: Database of Diverse Genotypes in Wild Oryza Species.	OryzaGenome ( http://viewer.shigen.info/oryzagenome21detail/index.xhtml ), a feature within Oryzabase ( https://shigen.nig.ac.jp/rice/oryzabase/ ), is a genomic database for wild Oryza species that provides comparative and evolutionary genomics approaches for the rice research community. Here we release OryzaGenome2.1, the first major update of OryzaGenome. The main feature in this version is the…	2021	3	5	Rice (N Y)	Rice (New York, N.Y.)	NA	Kajiya-Kanegae	Hiromi	Department of Agricultural and Environmental Biology, Graduate School of Agricultural and Life Science, The University of Tokyo, Bunkyo 1-1-1, Tokyo, 113-8657, Japan	NA	https://doi.org/10.1186/s12284-021-00468-x	Oryza brachyantha	na	1	0	21	0.13	2.52E+08		averages	oryza_data/12284_2021_468_MOESM2_ESM
28369201	33661371	10.1186/s12284-021-00468-x	1	OryzaGenome2.1: Database of Diverse Genotypes in Wild Oryza Species.	OryzaGenome ( http://viewer.shigen.info/oryzagenome21detail/index.xhtml ), a feature within Oryzabase ( https://shigen.nig.ac.jp/rice/oryzabase/ ), is a genomic database for wild Oryza species that provides comparative and evolutionary genomics approaches for the rice research community. Here we release OryzaGenome2.1, the first major update of OryzaGenome. The main feature in this version is the…	2021	3	5	Rice (N Y)	Rice (New York, N.Y.)	NA	Kajiya-Kanegae	Hiromi	Department of Agricultural and Environmental Biology, Graduate School of Agricultural and Life Science, The University of Tokyo, Bunkyo 1-1-1, Tokyo, 113-8657, Japan	NA	https://doi.org/10.1186/s12284-021-00468-x	Oryza meyeriana	na	1	0	21	0.13	5.92E+08		averages	oryza_data/12284_2021_468_MOESM2_ESM
32188846	35106544	10.1093/gbe/evac017	1	Chromosome-Scale Genome Assembly of Gilia yorkii Enables Genetic Mapping of Floral Traits in an Interspecies Cross.	Substantial morphological variation in land plants remains inaccessible to genetic analysis because current models lack variation in important ecological and agronomic traits. The genus Gilia was historically a model for biosystematics studies and includes variation in morphological traits that are poorly understood at the genetic level. We assembled a chromosome-scale reference genome of G. york…	2022	3	5	Genome Biol Evol	Genome biology and evolution	NA	Jarvis	David E	Plant and Wildlife Sciences Department, Brigham Young University, USA	NA	https://doi.org/10.1093/gbe/evac017	Gilia yorkii	2x	1	0	21	0.133	2.80E+09			Supplementary figures_gilia
28369201	33661371	10.1186/s12284-021-00468-x	1	OryzaGenome2.1: Database of Diverse Genotypes in Wild Oryza Species.	OryzaGenome ( http://viewer.shigen.info/oryzagenome21detail/index.xhtml ), a feature within Oryzabase ( https://shigen.nig.ac.jp/rice/oryzabase/ ), is a genomic database for wild Oryza species that provides comparative and evolutionary genomics approaches for the rice research community. Here we release OryzaGenome2.1, the first major update of OryzaGenome. The main feature in this version is the…	2021	3	5	Rice (N Y)	Rice (New York, N.Y.)	NA	Kajiya-Kanegae	Hiromi	Department of Agricultural and Environmental Biology, Graduate School of Agricultural and Life Science, The University of Tokyo, Bunkyo 1-1-1, Tokyo, 113-8657, Japan	NA	https://doi.org/10.1186/s12284-021-00468-x	Oryza barthii	na	1	0	21	0.14	3.25E+08		averages	oryza_data/12284_2021_468_MOESM2_ESM
28369201	33661371	10.1186/s12284-021-00468-x	1	OryzaGenome2.1: Database of Diverse Genotypes in Wild Oryza Species.	OryzaGenome ( http://viewer.shigen.info/oryzagenome21detail/index.xhtml ), a feature within Oryzabase ( https://shigen.nig.ac.jp/rice/oryzabase/ ), is a genomic database for wild Oryza species that provides comparative and evolutionary genomics approaches for the rice research community. Here we release OryzaGenome2.1, the first major update of OryzaGenome. The main feature in this version is the…	2021	3	5	Rice (N Y)	Rice (New York, N.Y.)	NA	Kajiya-Kanegae	Hiromi	Department of Agricultural and Environmental Biology, Graduate School of Agricultural and Life Science, The University of Tokyo, Bunkyo 1-1-1, Tokyo, 113-8657, Japan	NA	https://doi.org/10.1186/s12284-021-00468-x	Oryza australiensis	na	1	0	21	0.14	6.27E+08		averages	oryza_data/12284_2021_468_MOESM2_ESM
28369201	33661371	10.1186/s12284-021-00468-x	1	OryzaGenome2.1: Database of Diverse Genotypes in Wild Oryza Species.	OryzaGenome ( http://viewer.shigen.info/oryzagenome21detail/index.xhtml ), a feature within Oryzabase ( https://shigen.nig.ac.jp/rice/oryzabase/ ), is a genomic database for wild Oryza species that provides comparative and evolutionary genomics approaches for the rice research community. Here we release OryzaGenome2.1, the first major update of OryzaGenome. The main feature in this version is the…	2021	3	5	Rice (N Y)	Rice (New York, N.Y.)	NA	Kajiya-Kanegae	Hiromi	Department of Agricultural and Environmental Biology, Graduate School of Agricultural and Life Science, The University of Tokyo, Bunkyo 1-1-1, Tokyo, 113-8657, Japan	NA	https://doi.org/10.1186/s12284-021-00468-x	Oryza longiglumis	na	1	0	21	0.14	9.58E+08		averages	oryza_data/12284_2021_468_MOESM2_ESM
28369201	33661371	10.1186/s12284-021-00468-x	1	OryzaGenome2.1: Database of Diverse Genotypes in Wild Oryza Species.	OryzaGenome ( http://viewer.shigen.info/oryzagenome21detail/index.xhtml ), a feature within Oryzabase ( https://shigen.nig.ac.jp/rice/oryzabase/ ), is a genomic database for wild Oryza species that provides comparative and evolutionary genomics approaches for the rice research community. Here we release OryzaGenome2.1, the first major update of OryzaGenome. The main feature in this version is the…	2021	3	5	Rice (N Y)	Rice (New York, N.Y.)	NA	Kajiya-Kanegae	Hiromi	Department of Agricultural and Environmental Biology, Graduate School of Agricultural and Life Science, The University of Tokyo, Bunkyo 1-1-1, Tokyo, 113-8657, Japan	NA	https://doi.org/10.1186/s12284-021-00468-x	Oryza granulata	na	1	0	21	0.15	5.74E+08		averages	oryza_data/12284_2021_468_MOESM2_ESM
28369201	32714378	10.3389/fgene.2020.00701	1	Chromosome Level Genome Assembly of <i>Andrographis paniculata</i>.	Andrographis paniculata (Chinese name: Chuanxinlian) is an annual dicotyledonous medicinal plant widely grown in China and Southeast Asia. The dried plant has a highly acclaimed usage in the traditional Chinese medicine for its antipyretic, anti-inflammatory, and analgesic effects. In order to help delineate the biosynthetic pathways of various secondary metabolites, we report in this study a hig…	2020	1	1	Front Genet	Frontiers in genetics	NA	Liang	Ying	Guangxi Key Laboratory of Medicinal Resources Protection and Genetic Improvement, Guangxi Botanical Garden of Medicinal Plants, Nanning, China	NA	https://doi.org/10.3389/fgene.2020.00701	Andrographis paniculata	na	1	0	21	0.175	2.95E+08			fgene-11-00701-g001
28369201	33661371	10.1186/s12284-021-00468-x	1	OryzaGenome2.1: Database of Diverse Genotypes in Wild Oryza Species.	OryzaGenome ( http://viewer.shigen.info/oryzagenome21detail/index.xhtml ), a feature within Oryzabase ( https://shigen.nig.ac.jp/rice/oryzabase/ ), is a genomic database for wild Oryza species that provides comparative and evolutionary genomics approaches for the rice research community. Here we release OryzaGenome2.1, the first major update of OryzaGenome. The main feature in this version is the…	2021	3	5	Rice (N Y)	Rice (New York, N.Y.)	NA	Kajiya-Kanegae	Hiromi	Department of Agricultural and Environmental Biology, Graduate School of Agricultural and Life Science, The University of Tokyo, Bunkyo 1-1-1, Tokyo, 113-8657, Japan	NA	https://doi.org/10.1186/s12284-021-00468-x	Oryza meridionalis	na	1	0	21	0.18	3.32E+08		averages	oryza_data/12284_2021_468_MOESM2_ESM
28369201	33661371	10.1186/s12284-021-00468-x	1	OryzaGenome2.1: Database of Diverse Genotypes in Wild Oryza Species.	OryzaGenome ( http://viewer.shigen.info/oryzagenome21detail/index.xhtml ), a feature within Oryzabase ( https://shigen.nig.ac.jp/rice/oryzabase/ ), is a genomic database for wild Oryza species that provides comparative and evolutionary genomics approaches for the rice research community. Here we release OryzaGenome2.1, the first major update of OryzaGenome. The main feature in this version is the…	2021	3	5	Rice (N Y)	Rice (New York, N.Y.)	NA	Kajiya-Kanegae	Hiromi	Department of Agricultural and Environmental Biology, Graduate School of Agricultural and Life Science, The University of Tokyo, Bunkyo 1-1-1, Tokyo, 113-8657, Japan	NA	https://doi.org/10.1186/s12284-021-00468-x	Oryza rhizomatis	na	1	0	21	0.18	4.64E+08		averages	oryza_data/12284_2021_468_MOESM2_ESM
28369201	33367265	10.1016/j.xplc.2020.100107	1	Maintenance of Species Differences in Closely Related Tetraploid Parasitic <i>Euphrasia</i> (Orobanchaceae) on an Isolated Island.	Polyploidy is pervasive in angiosperm evolution and plays important roles in adaptation and speciation. However, polyploid groups are understudied due to complex sequence homology, challenging genome assembly, and taxonomic complexity. Here, we study adaptive divergence in taxonomically complex eyebrights (Euphrasia), where recent divergence, phenotypic plasticity, and hybridization blur species …	2020	11	9	Plant Commun	Plant communications	NA	Becher	Hannes	University of Edinburgh, School of Biological Sciences, Institute of Evolutionary Biology, Charlotte Auerbach Road, Edinburgh EH9 3FL, UK	NA	https://doi.org/10.1016/j.xplc.2020.100105	Euphrasia rivularis	2x	1	1	27	0.181	3.92E+08	AABB:0.66/AAAABB:0.21/AB:0.08/others:0.06		1-s2.0-S2590346220301334-mmc1
28369201	33661371	10.1186/s12284-021-00468-x	1	OryzaGenome2.1: Database of Diverse Genotypes in Wild Oryza Species.	OryzaGenome ( http://viewer.shigen.info/oryzagenome21detail/index.xhtml ), a feature within Oryzabase ( https://shigen.nig.ac.jp/rice/oryzabase/ ), is a genomic database for wild Oryza species that provides comparative and evolutionary genomics approaches for the rice research community. Here we release OryzaGenome2.1, the first major update of OryzaGenome. The main feature in this version is the…	2021	3	5	Rice (N Y)	Rice (New York, N.Y.)	NA	Kajiya-Kanegae	Hiromi	Department of Agricultural and Environmental Biology, Graduate School of Agricultural and Life Science, The University of Tokyo, Bunkyo 1-1-1, Tokyo, 113-8657, Japan	NA	https://doi.org/10.1186/s12284-021-00468-x	Oryza officinalis	na	1	0	21	0.19	4.74E+08		averages	oryza_data/12284_2021_468_MOESM2_ESM
28369201	33661371	10.1186/s12284-021-00468-x	1	OryzaGenome2.1: Database of Diverse Genotypes in Wild Oryza Species.	OryzaGenome ( http://viewer.shigen.info/oryzagenome21detail/index.xhtml ), a feature within Oryzabase ( https://shigen.nig.ac.jp/rice/oryzabase/ ), is a genomic database for wild Oryza species that provides comparative and evolutionary genomics approaches for the rice research community. Here we release OryzaGenome2.1, the first major update of OryzaGenome. The main feature in this version is the…	2021	3	5	Rice (N Y)	Rice (New York, N.Y.)	NA	Kajiya-Kanegae	Hiromi	Department of Agricultural and Environmental Biology, Graduate School of Agricultural and Life Science, The University of Tokyo, Bunkyo 1-1-1, Tokyo, 113-8657, Japan	NA	https://doi.org/10.1186/s12284-021-00468-x	Oryza glumaepatula	na	1	0	21	0.19	3.33E+08		averages	oryza_data/12284_2021_468_MOESM2_ESM
28369201	32528499	10.3389/fpls.2020.00630	1	Genome Assembly and Annotation of Soft-Shelled Adlay (<i>Coix lacryma-jobi</i> Variety <i>ma-yuen</i>), a Cereal and Medicinal Crop in the Poaceae Family.	Coix lacryma-jobi, also called adlay or Job's tears, is an annual herbal plant belonging to the Poaceae family that has been cultivated as a cereal and medicinal crop in Asia. Despite its importance, however, genomic resources for better understanding this plant species at the molecular level and informing improved breeding strategies remain limited. To address this, we generated a draft genome o…	2020	1	1	Front Plant Sci	Frontiers in plant science	NA	Kang	Sang-Ho	Genomics Division, National Institute of Agricultural Sciences, Rural Development Administration, Jeonju, South Korea	NA	https://doi.org/10.3389/fpls.2020.00630	Coix lacryma-jobi	4x	1	0	17	0.234	1.56E+09			Table_1_Genome Assembly and Annotation of Soft-Shelled Adlay (Coix lacryma-jobi Variety ma-yuen), a Cereal and Medicinal Crop in the Poaceae Family
28369201	33661371	10.1186/s12284-021-00468-x	1	OryzaGenome2.1: Database of Diverse Genotypes in Wild Oryza Species.	OryzaGenome ( http://viewer.shigen.info/oryzagenome21detail/index.xhtml ), a feature within Oryzabase ( https://shigen.nig.ac.jp/rice/oryzabase/ ), is a genomic database for wild Oryza species that provides comparative and evolutionary genomics approaches for the rice research community. Here we release OryzaGenome2.1, the first major update of OryzaGenome. The main feature in this version is the…	2021	3	5	Rice (N Y)	Rice (New York, N.Y.)	NA	Kajiya-Kanegae	Hiromi	Department of Agricultural and Environmental Biology, Graduate School of Agricultural and Life Science, The University of Tokyo, Bunkyo 1-1-1, Tokyo, 113-8657, Japan	NA	https://doi.org/10.1186/s12284-021-00468-x	Oryza punctata	4x	1	0	21	0.24	8.16E+08		averages	oryza_data/12284_2021_468_MOESM2_ESM
28369201	29993007	10.1038/s41598-018-28775-2	1	The leaf transcriptome of fennel (Foeniculum vulgare Mill.) enables characterization of the t-anethole pathway and the discovery of microsatellites and single-nucleotide variants.	Fennel is a plant species of both agronomic and pharmaceutical interest that is characterized by a shortage of genetic and molecular data. Taking advantage of NGS technology, we sequenced and annotated the first fennel leaf transcriptome using material from four different lines and two different bioinformatic approaches: de novo and genome-guided transcriptome assembly. A reference transcriptome …	2018	7	11	Sci Rep	Scientific reports	NA	Palumbo	Fabio	Department of Agronomy, Food, Natural resources, Animals, Environment, University of Padova - Campus di Agripolis, Viale dell'università 16, 35020, Legnaro (PD), Italy	NA	https://doi.org/10.1038/s41598-018-28775-2	Foeniculum vulgare	2x	1	0	21	0.28	9.48E+08		i think they misreported the het % in the results. They say 28% not .28%.	41598_2018_28775_MOESM3_ESM
28369201	32759330	10.1534/g3.120.401550	1	Solyntus, the New Highly Contiguous Reference Genome for Potato (<i>Solanum tuberosum</i>).	With the rapid expansion of the application of genomics and sequencing in plant breeding, there is a constant drive for better reference genomes. In potato (Solanum tuberosum), the third largest food crop in the world, the related species S. phureja, designated "DM", has been used as the most popular reference genome for the last 10 years. Here, we introduce the de novo sequenced genome of Solynt…	2020	10	5	G3 (Bethesda)	G3 (Bethesda, Md.)	NA	van Lieshout	Natascha	Plant Breeding, Wageningen University and Research, 6708 PB, Wageningen, The Netherlands	NA	https://doi.org/10.1534/g3.120.401550	Solanum tuberosum	2x	1	0	71	0.3	7.10E+08			Figure_solyntus
28369201	34127667	10.1038/s41467-021-23879-2	1	Population-scale peach genome analyses unravel selection patterns and biochemical basis underlying fruit flavor.	A narrow genetic basis in modern cultivars and strong linkage disequilibrium in peach (Prunus persica) has restricted resolution power for association studies in this model fruit species, thereby limiting our understanding of economically important quality traits including fruit flavor. Here, we present a high-quality genome assembly for a Chinese landrace, Longhua Shui Mi (LHSM), a representativ…	2021	6	14	Nat Commun	Nature communications	NA	Yu	Yang	Beijing Agro-Biotechnology Research Center, Academy of Agriculture and Forestry Sciences/Beijing Key Laboratory of Agricultural Genetic Resources and Biotechnology, Beijing, China	NA	https://doi.org/10.1038/s41467-021-23879-2	Prunus persica	na	1	0	na	0.32	2.71E+08
28369201	35013469	10.1038/s41598-021-04264-x	1	Genome survey sequencing and characterization of simple sequence repeat (SSR) markers in Platostoma palustre (Blume) A.J.Paton (Chinese mesona).	Platostoma palustre (Blume) A.J.Paton is an annual herbaceous persistent plant of the Labiatae family. However, there is a lack of genomic data for this plant, which severely restricts its genetic improvement. In this study, we performed genome survey sequencing of P. palustre and developed simple sequence repeat (SSR) markers based on the resulting sequence. K-mer analysis revealed that the asse…	2022	1	10	Sci Rep	Scientific reports	NA	Zheng	Zhao	Guangdong Sugarcane Genetic Improvement Engineering Center, Institute of Bioengineering, Guangdong Academy of Sciences, Guangzhou, 510316, China	NA	https://doi.org/10.1038/s41598-021-04264-x	Platostoma palustre	na	1	0	19	0.33	1.21E+09
28369201	32528694	10.1038/s41438-020-0301-9	1	Hybrid de novo genome assembly of red gromwell (<i>Lithospermum erythrorhizon</i>) reveals evolutionary insight into shikonin biosynthesis.	Lithospermum erythrorhizon (red gromwell; zicao) is a medicinal and economically valuable plant belonging to the Boraginaceae family. Roots from L. erythrorhizon have been used for centuries based on the antiviral and wound-healing properties produced from the bioactive compound shikonin and its derivatives. More recently, shikonin, its enantiomer alkannin, and several other shikonin/alkannin der…	2020	1	1	Hortic Res	Horticulture research	NA	Auber	Robert P	Department of Biochemistry, Purdue University, West Lafayette, IN 47907 USA	NA	https://doi.org/10.1038/s41438-020-0301-9	Lithospermum erythrorhizon	na	1	0	21	0.39	3.69E+08			41438_2020_301_moesm1_esm
28369201	34424327	10.1093/dnares/dsab015	1	Exploring the evolutionary process of alkannin/shikonin O-acyltransferases by a reliable Lithospermum erythrorhizon genome.	Increasing genome data are coming out. Genome size estimation plays an essential role in guiding genome assembly. Several months ago, other researchers were the first to publish a draft genome of the red gromwell (i.e. Lithospermum erythrorhizon). However, we considered that the genome size they estimated and assembled was incorrect. This study meticulously estimated the L. erythrorhizon genome s…	2021	9	13	DNA Res	DNA research : an international journal for rapid publication of reports on genes and genomes	NA	Tang	Chengyi	School of the Environment, Nanjing University, Nanjing, China	NA	https://doi.org/10.1093/dnares/dsab015	Lithospermum erythrorhizon	2x	1	0	21	0.393	3.69E+08			Supplementary Figs S1-S4.pdf	dsab015.pdf
28369201	32821405	10.1038/s41438-020-00343-8	1	Chromosome-scale genome assembly of sweet cherry (<i>Prunus avium</i> L.) cv. Tieton obtained using long-read and Hi-C sequencing.	Sweet cherry (Prunus avium) is an economically significant fruit species in the genus Prunus. However, in contrast to other important fruit trees in this genus, only one draft genome assembly is available for sweet cherry, which was assembled using only Illumina short-read sequences. The incompleteness and low quality of the current sweet cherry draft genome limit its use in genetic and genomic s…	2020	1	1	Hortic Res	Horticulture research	NA	Wang	Jiawei	Shandong Key Laboratory of Fruit Biotechnology Breeding, Shandong Institute of Pomology, Taian, Shandong 271000 China	NA	https://doi.org/10.1038/s41438-020-00343-8	Prunus avium	2x	1	0	37	0.409	3.40E+08			41438_2020_343_moesm1_esm
28369201	34741708	10.1007/s11033-021-06875-z	1	Genome survey sequencing of common vetch (Vicia sativa L.) and genetic diversity analysis of Chinese germplasm with genomic SSR markers.	Common vetch (Vicia sativa L.) is an annual legume with excellent suitability in cold and dry regions. Despite its great applied potential, the genomic information regarding common vetch currently remains unavailable. In the present study, the whole genome survey of common vetch was performed using the next-generation sequencing (NGS). A total of 79.84 Gbp high quality sequence data were obtained…	2022	1	1	Mol Biol Rep	Molecular biology reports	NA	Ma	Lin	Institute of Animal Sciences, Chinese Academy of Agricultural Sciences, Beijing, 100193, China	NA	https://doi.org/10.1007/s11033-021-06875-z	Vicia sativa	na	1	0	17	0.4345	1.57E+09
28369201	33361111	10.1101/gr.266429.120	1	Genome and time-of-day transcriptome of <i>Wolffia australiana</i> link morphological minimization with gene loss and less growth control.	Rootless plants in the genus Wolffia are some of the fastest growing known plants on Earth. Wolffia have a reduced body plan, primarily multiplying through a budding type of asexual reproduction. Here, we generated draft reference genomes for Wolffia australiana (Benth.) Hartog & Plas, which has the smallest genome size in the genus at 357 Mb and has a reduced set of predicted protein-coding gene…	2020	12	23	Genome Res	Genome research	NA	Michael	Todd P	Plant Molecular and Cellular Biology Laboratory, The Salk Institute for Biological Studies, La Jolla, California 92037, USA	NA	https://doi.org/10.1101/gr.266429.120	Wolffia australiana	2x	1	0	19	0.445	3.44E+08		averages	Supplemental_Figures_rev_Michael_2020	Genome Res.-2020-Michael-gr.266429.120
28369201	34659312	10.3389/fpls.2021.742420	1	High-Quality Genome of the Medicinal Plant <i>Strobilanthes cusia</i> Provides Insights Into the Biosynthesis of Indole Alkaloids.	Strobilanthes cusia (Nees) Kuntze is an important plant used to process the traditional Chinese herbal medicines "Qingdai" and "Nanbanlangen". The key active ingredients are indole alkaloids (IAs) that exert antibacterial, antiviral, and antitumor pharmacological activities and serve as natural dyes. We assembled the S. cusia genome at the chromosome level through combined PacBio circular consens…	2021	1	1	Front Plant Sci	Frontiers in plant science	NA	Hu	Yongle	College of Life Sciences, Fujian Agriculture and Forestry University, Fuzhou, China	NA	https://doi.org/10.3389/fpls.2021.742420	Strobilanthes cusia	2x	1	0	21	0.45	9.48E+08	aa:99.6/ab:.448		Data_Sheet_1_High-Quality Genome of the Medicinal Plant Strobilanthes cusia Provides Insights Into the Biosynthesis of Indole Alkaloids
28369201	32547856	10.7717/peerj.9114	1	A de novo assembly of the sweet cherry (<i>Prunus avium</i> cv. Tieton) genome using linked-read sequencing technology.	The sweet cherry (Prunus avium) is one of the most economically important fruit species in the world. However, there is a limited amount of genetic information available for this species, which hinders breeding efforts at a molecular level. We were able to describe a high-quality reference genome assembly and annotation of the diploid sweet cherry (2n = 2x = 16) cv. Tieton using linked-read seque…	2020	1	1	PeerJ	PeerJ	NA	Wang	Jiawei	Scientific Observation and Experiment Station of Fruits in Huang-huai Area, Ministry of Agriculture, Shandong Institute of Pomology, Taian, Shandong, China	NA	https://doi.org/10.7717/peerj.9114	Prunus avium	2x	1	0	37	0.452	3.41E+08			Figure_S1_prunus_avium
28369201	32642754	10.1093/dnares/dsaa013	1	Genome assembly of Chiococca alba uncovers key enzymes involved in the biosynthesis of unusual terpenoids.	Chiococca alba (L.) Hitchc. (snowberry), a member of the Rubiaceae, has been used as a folk remedy for a range of health issues including inflammation and rheumatism and produces a wealth of specialized metabolites including terpenes, alkaloids, and flavonoids. We generated a 558 Mb draft genome assembly for snowberry which encodes 28,707 high-confidence genes. Comparative analyses with other ang…	2020	6	1	DNA Res	DNA research : an international journal for rapid publication of reports on genes and genomes	NA	Lau	Kin H	Department of Plant Biology	NA	https://doi.org/10.1093/dnares/dsaa013	Chiococca alba	2x	1	0	23	0.488	4.80E+08			Supplementary Information Snowberry v10_Clean.pdf	dsaa013.pdf
28369201	35148390	10.1093/gbe/evac025	1	De Novo Reference Assembly of the Upriver Orange Mangrove (Bruguiera sexangula) Genome.	Upriver orange mangrove (Bruguiera sexangula) is a member of the most mangrove-rich taxon (Rhizophoraceae family) and is commonly distributed in the intertidal zones in tropical and subtropical latitudes. In this study, we employed the 10× Genomics linked-read technology to obtain a preliminary de novo assembly of the B. sexangula genome, which was further scaffolded to a pseudomolecule level usi…	2022	2	4	Genome Biol Evol	Genome biology and evolution	NA	Pootakham	Wirulda	National Omics Center, National Science and Technology Development Agency (NSTDA), Pathum Thani, Thailand	NA	https://doi.org/10.1093/gbe/evac025	Bruguiera sexangula	na	1	0	31	0.494	2.63E+08			evac025_supplementary_data
28369201	33661371	10.1186/s12284-021-00468-x	1	OryzaGenome2.1: Database of Diverse Genotypes in Wild Oryza Species.	OryzaGenome ( http://viewer.shigen.info/oryzagenome21detail/index.xhtml ), a feature within Oryzabase ( https://shigen.nig.ac.jp/rice/oryzabase/ ), is a genomic database for wild Oryza species that provides comparative and evolutionary genomics approaches for the rice research community. Here we release OryzaGenome2.1, the first major update of OryzaGenome. The main feature in this version is the…	2021	3	5	Rice (N Y)	Rice (New York, N.Y.)	NA	Kajiya-Kanegae	Hiromi	Department of Agricultural and Environmental Biology, Graduate School of Agricultural and Life Science, The University of Tokyo, Bunkyo 1-1-1, Tokyo, 113-8657, Japan	NA	https://doi.org/10.1186/s12284-021-00468-x	Oryza rufipogon	na	1	0	21	0.51	9.98E+08		averages	oryza_data/12284_2021_468_MOESM2_ESM
28369201	30828342	10.3389/fpls.2019.00156	1	Transcriptomics Identifies Modules of Differentially Expressed Genes and Novel Cyclotides in <i>Viola pubescens</i>.	Viola is a large genus with worldwide distribution and many traits not currently exemplified in model plants including unique breeding systems and the production of cyclotides. Here we report de novo genome assembly and transcriptomic analyses of the non-model species Viola pubescens using short-read DNA sequencing data and RNA-Seq from eight diverse tissues. First, V. pubescens genome size was e…	2019	1	1	Front Plant Sci	Frontiers in plant science	NA	Sternberger	Anne L	Department of Environmental and Plant Biology, Ohio University, Athens, OH, United States	NA	https://doi.org/10.3389/fpls.2019.00156	Viola pubescens	na	1	0	63	0.52	3.54E+08			Data_Sheet_3_Transcriptomics Identifies Modules of Differentially Expressed Genes and Novel Cyclotides in Viola pubescens
28369201	31113811	10.1534/genetics.119.302045	1	Early Sex-Chromosome Evolution in the Diploid Dioecious Plant <i>Mercurialis annua</i>.	Suppressed recombination allows divergence between homologous sex chromosomes and the functionality of their genes. Here, we reveal patterns of the earliest stages of sex-chromosome evolution in the diploid dioecious herb Mercurialis annua on the basis of cytological analysis, de novo genome assembly and annotation, genetic mapping, exome resequencing of natural populations, and transcriptome ana…	2019	7	1	Genetics	Genetics	NA	Veltsos	Paris	Department of Biology, Indiana University, Bloomington, IN 47405	NA	https://doi.org/10.1534/genetics.119.302045	Mercurialis annua	2x	1	0	31	0.534	6.39E+08	aa:99.5/ab:0.534		corrigendum_for_veltsos_et_al_final
28369201	34719690	10.1038/s41438-021-00662-4	1	The Gillenia trifoliata genome reveals dynamics correlated with growth and reproduction in Rosaceae.	The Rosaceae family has striking phenotypic diversity and high syntenic conservation. Gillenia trifoliata is sister species to the Maleae tribe of apple and ~1000 other species. Gillenia has many putative ancestral features, such as herb/sub-shrub habit, dry fruit-bearing and nine base chromosomes. This coalescence of ancestral characters in a phylogenetically important species, positions Gilleni…	2021	11	1	Hortic Res	Horticulture research	NA	Ireland	Hilary S	The New Zealand Institute for Plant and Food Research Ltd, Private Bag 92196, Auckland Mail Centre, Auckland, 1142, New Zealand	NA	https://doi.org/10.1038/s41438-021-00662-4	Gillenia trifoliata	2x	1	0	21	0.565	2.96E+08	aa:99.4, ab:0.565		41438_2021_662_moesm1_esm		1
28369201	32808664	10.1093/gigascience/giaa084	1	The chromosome-level draft genome of Dalbergia odorifera.	Dalbergia odorifera T. Chen (Fabaceae) is an International Union for Conservation of Nature red-listed tree. This tree is of high medicinal and commercial value owing to its officinal, insect-proof, durable heartwood. However, there is a lack of genome reference, which has hindered development of studies on the heartwood formation. We presented the first chromosome-scale genome assembly of D. odo…	2020	8	1	Gigascience	GigaScience	NA	Hong	Zhou	State Key Laboratory of Tree Genetics and Breeding, Research Institute of Tropical Forestry, Chinese Academy of Forestry, Guangzhou 510520, China	NA	https://doi.org/10.1093/gigascience/giaa084	Dalbergia odorifera	na	1	0	21	0.59	6.23E+08
28369201	32118265	10.1093/gigascience/giaa013	1	Genome sequence of the agarwood tree Aquilaria sinensis (Lour.) Spreng: the first chromosome-level draft genome in the Thymelaeceae family.	Aquilaria sinensis (Lour.) Spreng is one of the important plant resources involved in the production of agarwood in China. The agarwood resin collected from wounded Aquilaria trees has been used in Asia for aromatic or medicinal purposes from ancient times, although the mechanism underlying the formation of agarwood still remains poorly understood owing to a lack of accurate and high-quality gene…	2020	3	1	Gigascience	GigaScience	NA	Ding	Xupo	Hainan Engineering Research Center of Agarwood, Institute of Tropical Bioscience and Biotechnology, Chinese Academy of Tropical Agricultural Sciences, Rd. Xueyuan No. 4, Haikou 571101, China	NA	https://doi.org/10.1093/gigascience/giaa013	Aquilaria sinensis	na	1	0	19	0.6	7.73E+08
32188846	35140736	10.3389/fgene.2021.755564	1	Chromosome-Level Genome Assembly of the Rare and Endangered Tropical Plant <i>Speranskia yunnanensis</i> (Euphorbiaceae).	NA	2021	1	1	Front Genet	Frontiers in genetics	NA	Yuan	Guofang	Key Laboratory for Forest Resources Conservation and Utilization in the Southwest Mountains of China, Ministry of Education, Southwest Forestry University, Kunming, China	NA	https://doi.org/10.3389/fgene.2021.755564	Speranskia yunnanensis	na	1	0	21	0.62	4.53E+08	aa:99.4/ab:0.62		DataSheet1_Chromosome-Level Genome Assembly of the Rare and Endangered Tropical Plant Speranskia yunnanensis (Euphorbiaceae)
28369201	33261119	10.3390/plants9121665	1	Genome Survey Sequencing of In Vivo Mother Plant and In Vitro Plantlets of <i>Mikania cordata</i>.	Mikania cordata, the only native congener of the invasive weed Mikania micrantha in China, is an ideal species for comparative study to reveal the invasion mechanism. However, its genome resources are lagging far behind its congener, which limits the comparative genomic analysis. Our goal is to characterize the genome of M. cordata by next-generation sequencing and propose a scheme for long-read …	2020	11	27	Plants (Basel)	Plants (Basel, Switzerland)	NA	Hong	Yongfeng	School of Life Sciences, Sun Yat-sen University, Guangzhou 510275, China	NA	https://doi.org/10.3390/plants9121665	Mikania cordata	na	1	0	17	0.64	1.85E+09
28369201	33661371	10.1186/s12284-021-00468-x	1	OryzaGenome2.1: Database of Diverse Genotypes in Wild Oryza Species.	OryzaGenome ( http://viewer.shigen.info/oryzagenome21detail/index.xhtml ), a feature within Oryzabase ( https://shigen.nig.ac.jp/rice/oryzabase/ ), is a genomic database for wild Oryza species that provides comparative and evolutionary genomics approaches for the rice research community. Here we release OryzaGenome2.1, the first major update of OryzaGenome. The main feature in this version is the…	2021	3	5	Rice (N Y)	Rice (New York, N.Y.)	NA	Kajiya-Kanegae	Hiromi	Department of Agricultural and Environmental Biology, Graduate School of Agricultural and Life Science, The University of Tokyo, Bunkyo 1-1-1, Tokyo, 113-8657, Japan	NA	https://doi.org/10.1186/s12284-021-00468-x	Oryza latifolia	na	1	0	21	0.67	7.65E+08		averages	oryza_data/12284_2021_468_MOESM2_ESM
28369201	35137004	10.1093/dnares/dsac003	1	The genome of the Paleogene relic tree Bretschneidera sinensis: insights into trade-offs in gene family evolution, demographic history, and adaptive SNPs.	Among relic species, genomic information may provide the key to inferring their long-term survival. Therefore, in this study, we investigated the genome of the Paleogene relic tree species, Bretschneidera sinensis, which is a rare endemic species within southeastern Asia. Specifically, we assembled a high-quality genome for B. sinensis using PacBio high-fidelity and high-throughput chromosome con…	2022	1	28	DNA Res	DNA research : an international journal for rapid publication of reports on genes and genomes	NA	Liu	Hai-Lin	Guangdong Provincial Key Laboratory of Applied Botany, South China Botanical Garden, Chinese Academy of Sciences, Guangzhou, 510650, China	NA	https://doi.org/10.1093/dnares/dsac003	Bretschneidera sinensis	2x	1	0	21	0.71	1.13E+09				dsac003.pdf
28369201	33347571	10.1093/gigascience/giaa146	1	Comparison of long-read methods for sequencing and assembly of a plant genome.	Sequencing technologies have advanced to the point where it is possible to generate high-accuracy, haplotype-resolved, chromosome-scale assemblies. Several long-read sequencing technologies are available, and a growing number of algorithms have been developed to assemble the reads generated by those technologies. When starting a new genome project, it is therefore challenging to select the most c…	2020	12	21	Gigascience	GigaScience	NA	Murigneux	Valentine	Genome Innovation Hub, The University of Queensland, 306 Carmody Road, Brisbane, QLD 4072, Australia	NA	https://doi.org/10.1093/gigascience/giaa146	Macadamia jansenii	2x	1	0	21,23,25	0.71	6.35E+08		averages
28369201	31316072	10.1038/s41597-019-0130-6	1	The genome assembly of asparagus bean, Vigna unguiculata ssp. sesquipedialis.	Asparagus bean (Vigna. unguiculata ssp. sesquipedialis), known for its very long and tender green pods, is an important vegetable crop broadly grown in the developing Asian countries. In this study, we reported a 632.8 Mb assembly (549.81 Mb non-N size) of asparagus bean based on the whole genome shotgun sequencing strategy. We also generated a linkage map for asparagus bean, which helped anchor …	2019	7	17	Sci Data	Scientific data	NA	Xia	Qiuju	BGI Education Center, University of Chinese Academy of Sciences, Shenzhen, 518083, China	NA	https://doi.org/10.1038/s41597-019-0130-6	Vigna unguiculata ssp. sesquipedialis	2x	1	0	17/19/21/23/25/27/29/31	0.77	5.90E+08		averages	Table 2 Estimation of genome size and heterozygosity of asparagus bean by k-mer analysis.
28369201	33609314	10.1111/1755-0998.13362	1	Chromosome-scale assembly of the genome of Salix dunnii reveals a male-heterogametic sex determination system on chromosome 7.	Sex determination systems in plants can involve either female or male heterogamety (ZW or XY, respectively). Here we used Illumina short reads, Oxford Nanopore Technologies (ONT) long reads and Hi-C reads to assemble the first chromosome-scale genome of a female willow tree (Salix dunnii), and to predict genes using transcriptome sequences and available databases. The final genome sequence of 328…	2021	8	1	Mol Ecol Resour	Molecular ecology resources	NA	He	Li	Beijing Advanced Innovation Center for Tree Breeding by Molecular Design, National Engineering Laboratory for Tree Breeding, Key Laboratory of Genetics and Breeding in Forest Trees and Ornamental Plants, Ministry of Education, College of Biological Sciences and Technology, Beijing Forestry University, Beijing, China	NA	https://doi.org/10.1111/1755-0998.13362	Salix dunnii	2x	1	0	17	0.79	3.76E+08
28369201	31241155	10.1093/gigascience/giz071	1	The genome assembly and annotation of yellowhorn (Xanthoceras sorbifolium Bunge).	Yellowhorn (Xanthoceras sorbifolium Bunge), a deciduous shrub or small tree native to north China, is of great economic value. Seeds of yellowhorn are rich in oil containing unsaturated long-chain fatty acids that have been used for producing edible oil and nervonic acid capsules. However, the lack of a high-quality genome sequence hampers the understanding of its evolution and gene functions. In…	2019	6	1	Gigascience	GigaScience	NA	Liang	Qiang	College of Forestry, Shandong Agricultural University, Daizong Road No.61,Tai'an 271018, China	NA	https://doi.org/10.1093/gigascience/giz071	Xanthoceras sorbifolium	2x	1	0	61	0.81	4.42E+08
28369201	33367265	10.1016/j.xplc.2020.100108	1	Maintenance of Species Differences in Closely Related Tetraploid Parasitic <i>Euphrasia</i> (Orobanchaceae) on an Isolated Island.	Polyploidy is pervasive in angiosperm evolution and plays important roles in adaptation and speciation. However, polyploid groups are understudied due to complex sequence homology, challenging genome assembly, and taxonomic complexity. Here, we study adaptive divergence in taxonomically complex eyebrights (Euphrasia), where recent divergence, phenotypic plasticity, and hybridization blur species …	2020	11	9	Plant Commun	Plant communications	NA	Becher	Hannes	University of Edinburgh, School of Biological Sciences, Institute of Evolutionary Biology, Charlotte Auerbach Road, Edinburgh EH9 3FL, UK	NA	https://doi.org/10.1016/j.xplc.2020.100105	Euphrasia rostkoviana	2x	1	1	27	0.871	3.82E+08	AB:0.57/AABB:0.2/AAB:0.14/AAAB:0.05/AAAABB:0.04		1-s2.0-S2590346220301334-mmc1
28369201	30626928	10.1038/s41477-018-0337-0	1	Stout camphor tree genome fills gaps in understanding of flowering plant genome evolution.	We present reference-quality genome assembly and annotation for the stout camphor tree (Cinnamomum kanehirae (Laurales, Lauraceae)), the first sequenced member of the Magnoliidae comprising four orders (Laurales, Magnoliales, Canellales and Piperales) and over 9,000 species. Phylogenomic analysis of 13 representative seed plant genomes indicates that magnoliid and eudicot lineages share more rece…	2019	1	1	Nat Plants	Nature plants	NA	Chaw	Shu-Miaw	Biodiversity Research Center, Academia Sinica, Taipei, Taiwan	smchaw@sinica.edu.tw	https://doi.org/10.1038/s41477-018-0337-0	Cinnamomum kanehirae	2x	1	0	31	0.891	8.46E+08			41477_2018_337_MOESM1_ESM
32188846	33643360	10.3389/fpls.2021.633310	1	Chromosome-Level Genome Assembly of the American Cranberry (<i>Vaccinium macrocarpon</i> Ait.) and Its Wild Relative <i>Vaccinium microcarpum</i>.	The American cranberry (Vaccinium macrocarpon Ait.) is an iconic North American fruit crop of great cultural and economic importance. Cranberry can be considered a fruit crop model due to its unique fruit nutrient composition, overlapping generations, recent domestication, both sexual and asexual reproduction modes, and the existence of cross-compatible wild species. Development of cranberry mole…	2021	1	1	Front Plant Sci	Frontiers in plant science	NA	Diaz-Garcia	Luis	Instituto Nacional de Investigaciones Forestales, Agrícolas y Pecuarias, Campo Experimental Pabellón, Aguascalientes, Mexico	NA	https://doi.org/10.3389/fpls.2021.633310	Vaccinium macrocarpon	2x	1	0	na	0.899	4.93E+08		averages
28369201	31754435	10.1038/s41438-019-0215-6	1	The apricot (<i>Prunus armeniaca</i> L.) genome elucidates Rosaceae evolution and beta-carotenoid synthesis.	Apricots, scientifically known as Prunus armeniaca L, are drupes that resemble and are closely related to peaches or plums. As one of the top consumed fruits, apricots are widely grown worldwide except in Antarctica. A high-quality reference genome for apricot is still unavailable, which has become a handicap that has dramatically limited the elucidation of the associations of phenotypes with the…	2019	1	1	Hortic Res	Horticulture research	NA	Jiang	Fengchao	Beijing Academy of Forestry and Pomology Sciences, 100093 Beijing, PR China	NA	https://doi.org/10.1038/s41438-019-0215-6	Prunus armeniaca	2x	1	0	61	0.901	2.21E+08		averages
28369201	33642584	10.1038/s41438-021-00495-1	1	The Corylus mandshurica genome provides insights into the evolution of Betulaceae genomes and hazelnut breeding.	Hazelnut is popular for its flavor, and it has also been suggested that hazelnut is beneficial to cardiovascular health because it is rich in oleic acid. Here, we report the first high-quality chromosome-scale genome for the hazelnut species Corylus mandshurica (2n = 22), which has a high concentration of oleic acid in its nuts. The assembled genome is 367.67 Mb in length, and the contig N50 is 1…	2021	3	5	Hortic Res	Horticulture research	NA	Li	Ying	State Key Laboratory of Grassland Agro-Ecosystem, Institute of Innovation Ecology & School of Life Sciences, Lanzhou University, Lanzhou, China	NA	https://doi.org/10.1038/s41438-021-00495-1	Corylus mandshurica	2x	1	0	21	0.92	3.92E+08
28369201	32495827	10.1042/BSR20200988	1	Genome survey sequencing and identification of genomic SSR markers for Rhododendron micranthum.	Rhododendron micranthum is an evergreen shrub species widely distributed in China that has high ornamental and medicinal value. However, there is a lack of molecular and genomic data for this plant, which severely restricts the development of its relevant research. The objective of the present study was to conduct a first genomic survey of R. micranthum and determine its whole-genome sequencing s…	2020	6	26	Biosci Rep	Bioscience reports	NA	Zhou	Xiao-Jun	College of Life Science, Luoyang Normal University, 6 Jiqing Road, Luoyang 471934, China	NA	https://doi.org/10.1042/BSR20200988	Rhododendron micranthum	na	1	0	17	0.93	5.70E+08				Zhou_et_al_2020_BioScienceReports.pdf
28369201	34836973	10.1038/s41467-021-26922-4	1	Chloranthus genome provides insights into the early diversification of angiosperms.	Chloranthales remain the last major mesangiosperm lineage without a nuclear genome assembly. We therefore assemble a high-quality chromosome-level genome of Chloranthus spicatus to resolve enigmatic evolutionary relationships, as well as explore patterns of genome evolution among the major lineages of mesangiosperms (eudicots, monocots, magnoliids, Chloranthales, and Ceratophyllales). We find tha…	2021	11	26	Nat Commun	Nature communications	NA	Guo	Xing	State Key Laboratory of Agricultural Genomics, BGI-Shenzhen, Shenzhen, 518083, China	NA	https://doi.org/10.1038/s41467-021-26922-4	Chloranthus spicatus	na	1	0	17	0.99	2.97E+09
28369201	31529539	10.1111/tpj.14538	1	Transposons played a major role in the diversification between the closely related almond and peach genomes: results from the almond genome sequence.	We sequenced the genome of the highly heterozygous almond Prunus dulcis cv. Texas combining short- and long-read sequencing. We obtained a genome assembly totaling 227.6 Mb of the estimated almond genome size of 238 Mb, of which 91% is anchored to eight pseudomolecules corresponding to its haploid chromosome complement, and annotated 27 969 protein-coding genes and 6747 non-coding transcripts. By…	2020	1	1	Plant J	The Plant journal : for cell and molecular biology	NA	Alioto	Tyler	CNAG-CRG, Centre for Genomic Regulation (CRG), Barcelona Institute of Science and Technology (BIST), Baldiri i Reixac 4, 08028, Barcelona, Spain	NA	https://doi.org/10.1111/tpj.14538	Prunus dulcis	2x	1	0	21	0.997	2.38E+08			tpj14538-sup-0001-figs1-s13
28369201	34083720	10.1038/s42003-021-02152-8	1	Wolfberry genomes and the evolution of Lycium (Solanaceae).	Wolfberry Lycium, an economically important genus of the Solanaceae family, contains approximately 80 species and shows a fragmented distribution pattern among the Northern and Southern Hemispheres. Although several herbaceous species of Solanaceae have been subjected to genome sequencing, thus far, no genome sequences of woody representatives have been available. Here, we sequenced the genomes o…	2021	6	3	Commun Biol	Communications biology	NA	Cao	You-Long	National Wolfberry Engineering Research Center, Ningxia Academy of Agriculture and Forestry Sciences, Yinchuan, 750002, China	youlongchk@163.com	https://doi.org/10.1038/s42003-021-02152-8	Lycium barbarum	2x	1	0	17	1	1.80E+09		No Genomescope plot in MS or Supp. Mat. Hybridization hotspots!		s42003-021-02152-8.pdf
28369201	29020749	10.1093/gigascience/gix076	1	The draft genome assembly of Rhododendron delavayi Franch. var. delavayi.	Rhododendron delavayi Franch. is globally famous as an ornamental plant. Its distribution in southwest China covers several different habitats and environments. However, not much research had been conducted on Rhododendron spp. at the molecular level, which hinders understanding of its evolution, speciation, and synthesis of secondary metabolites, as well as its wide adaptability to different env…	2017	10	1	Gigascience	GigaScience	NA	Zhang	Lu	Flower Research Institute of Yunnan Academy of Agricultural Sciences, National Engineering Research Center For Ornamental Horticulture, No. 2238 Beijing Road, Panlong District, Kunming 650205, China	NA	https://doi.org/10.1093/gigascience/gix076	Rhododendron delavayi	2x	1	0	25,31	1	6.98E+08		averages
32188846	35171284	10.1093/dnares/dsac005	1	A chromosome-scale genome and transcriptomic analysis of the endangered tropical tree Vatica mangachapoi (Dipterocarpaceae).	Vatica mangachapoi is a tropical tree species native to Southeast Asia. It has long been valued as a timber species because the wood resists decay, but it is now considered vulnerable to extinction due to habitat loss and overexploitation. Here, we present the first chromosome-level genome assembly of V. mangachapoi that we created by combining data from PacBio long read sequencing with Hi-C prox…	2022	2	27	DNA Res	DNA research : an international journal for rapid publication of reports on genes and genomes	NA	Tang	Liang	Center for Terrestrial Biodiversity of the South China Sea, Hainan University, Haikou, Hainan 570228, China	NA	https://doi.org/10.1093/dnares/dsac005	Vatica mangachapoi	2x	1	0	21	1.02	4.12E+08				Figure2_vatica
28369201	35281801	10.3389/fgene.2022.835363	1	The Chromosome-Scale Reference Genome of <i>Macadamia tetraphylla</i> Provides Insights Into Fatty Acid Biosynthesis.	Macadamia is an evergreen tree belonging to the Proteaceae family. The two commercial macadamia species, Macadamia integrifolia and M. tetraphylla, are highly prized for their edible kernels. The M. integrifolia genome was recently sequenced, but the genome of M. tetraphylla has to date not been published, which limits the study of biological research and breeding in this species. This study repo…	2022	1	1	Front Genet	Frontiers in genetics	NA	Niu	Yingfeng	Yunnan Institute of Tropical Crops, Xishuangbanna, China	NA	https://doi.org/10.3389/fgene.2022.835363	Macadamia tetraphylla	2x	1	0	17	1.03	7.58E+08
28369201	34371565	10.3390/plants10071363	1	Estimation of Genome Size in the Endemic Species <i>Reseda pentagyna</i> and the Locally Rare Species <i>Reseda lutea</i> Using comparative Analyses of Flow Cytometry and K-Mer Approaches.	Genome size is one of the fundamental cytogenetic features of a species, which is critical for the design and initiation of any genome sequencing projects and can provide essential insights in studying taxonomy, cytogenetics, phylogenesis, and evolutionary studies. However, this key cytogenetic information is almost lacking in the endemic species Reseda pentagyna and the locally rare species Rese…	2021	7	3	Plants (Basel)	Plants (Basel, Switzerland)	NA	Al-Qurainy	Fahad	Department of Botany and Microbiology, College of Science bldg5, King Saud University, Riyadh 11451, Saudi Arabia	NA	https://doi.org/10.3390/plants10071362	Reseda lutea	6x	1	1	41	1.04	7.93E+08	AAAAAB:0.51/AAABBB:0.24/AAABB:0.14/AAB:0.1	averages	Estimation of Genome Size in the Endemic Species Reseda pentagyna and the Locally Rare Species Reseda lutea Using comparative Analyses of Flow Cytometry and K-Mer Approaches _ Enhanced Reader
28369201	31882769	10.1038/s41598-019-56526-4	1	Genome-Wide SNP discovery and genomic characterization in avocado (Persea americana Mill.).	Modern crop breeding is based on the use of genetically and phenotypically diverse plant material and, consequently, a proper understanding of population structure and genetic diversity is essential for the effective development of breeding programs. An example is avocado, a woody perennial fruit crop native to Mesoamerica with an increasing popularity worldwide. Despite its commercial success, t…	2019	12	27	Sci Rep	Scientific reports	NA	Talavera	Alicia	Instituto de Hortofruticultura Subtropical y Mediterránea La Mayora (IHSM La Mayora -UMA-CSIC), 29751, Algarrobo-Costa, Málaga, Spain	NA	https://doi.org/10.1038/s41598-019-56526-4	Persea americana	na	1	0	17	1.05	1.33E+09
32188846	34573279	10.3390/genes12091297	1	A Draft Genome of the Ginger Species <i>Alpinia nigra</i> and New Insights into the Genetic Basis of Flexistyly.	Angiosperms possess various strategies to ensure reproductive success, such as stylar polymorphisms that encourage outcrossing. Here, we investigate the genetic basis of one such dimorphism that combines both temporal and spatial separation of sexual function, termed flexistyly. It is a floral strategy characterised by the presence of two morphs that differ in the timing of stylar movement. We pe…	2021	8	24	Genes (Basel)	Genes	NA	Ranavat	Surabhi	Institute of Evolutionary Biology, University of Edinburgh, Charlotte Auerbach Road, Edinburgh EH9 3FL, UK	NA	https://doi.org/10.3390/genes12091297	Alpinia nigra	2x	0	1	27	1.06	2.01E+09	AB:0.84/AAB:0.12/AAAB/0.04		genes-12-01297-g005-550		1
28369201	34440376	10.3390/genes12081202	1	Sequencing and de Novo Assembly of Abaca (<i>Musa textilis</i> Née) var. Abuab Genome.	Abaca (Musa textilis Née), an indigenous crop to the Philippines, is known to be the source of the strongest natural fiber. Despite its huge economic contributions, research on crop improvement is limited due to the lack of genomic data. In this study, the whole genome of the abaca var. Abuab was sequenced using Illumina Novaseq 6000 and Pacific Biosciences Single-Molecule Real-Time Sequel. The g…	2021	8	2	Genes (Basel)	Genes	NA	Galvez	Leny Calano	Philippine Fiber Industry Development Authority (PhilFIDA), PCAF Bldg, DA Compound, Diliman, Quezon City 1101, Philippines	NA	https://doi.org/10.3390/genes12081202	Musa textilis	na	1	0	na	1.11	6.16E+08			genes-12-01202-g001
28369201	30942870	10.1093/gigascience/giz027	1	Chromosome-scale genome assembly of kiwifruit Actinidia eriantha with single-molecule sequencing and chromatin interaction mapping.	Kiwifruit (Actinidia spp.) is a dioecious plant with fruits containing abundant vitamin C and minerals. A handful of kiwifruit species have been domesticated, among which Actinidiaeriantha is increasingly favored in breeding owing to its superior commercial traits. Recently, elite cultivars from A. eriantha have been successfully selected and further studies on their biology and breeding potentia…	2019	4	1	Gigascience	GigaScience	NA	Tang	Wei	School of Horticulture, Anhui Agricultural University, 130 Chang Jiang Xi Lu, Hefei, Anhui 230036, China	NA	https://doi.org/10.1093/gigascience/giz027	Actinidia eriantha	2x	1	0	17	1.21	7.45E+08
28369201	33552749	10.1002/aps3.11407	1	Genomic and transcriptomic resources for candidate gene discovery in the Ranunculids.	Multiple transitions from insect to wind pollination are associated with polyploidy and unisexual flowers in Thalictrum (Ranunculaceae), yet the underlying genetics remains unknown. We generated a draft genome of Thalictrum thalictroides, a representative of a clade with ancestral floral traits (diploid, hermaphrodite, and insect pollinated) and a model for functional studies. Floral transcriptom…	2021	1	1	Appl Plant Sci	Applications in plant sciences	NA	Arias	Tatiana	School of Biological Sciences The University of Hong Kong Pokfulam Hong Kong	NA	https://doi.org/10.1002/aps3.11407	Thalictrum thalictroides	2x	1	1	17	1.23	2.86E+08	AB (0.65) | AABB (0.26)		33552749_GenomeScope_appendixs6.pdf | 33552749_Smudgeplot_appendixs5.pdf	Arias_et_al_2021_ApplPlantSci.pdf
28369201	33661371	10.1186/s12284-021-00468-x	1	OryzaGenome2.1: Database of Diverse Genotypes in Wild Oryza Species.	OryzaGenome ( http://viewer.shigen.info/oryzagenome21detail/index.xhtml ), a feature within Oryzabase ( https://shigen.nig.ac.jp/rice/oryzabase/ ), is a genomic database for wild Oryza species that provides comparative and evolutionary genomics approaches for the rice research community. Here we release OryzaGenome2.1, the first major update of OryzaGenome. The main feature in this version is the…	2021	3	5	Rice (N Y)	Rice (New York, N.Y.)	NA	Kajiya-Kanegae	Hiromi	Department of Agricultural and Environmental Biology, Graduate School of Agricultural and Life Science, The University of Tokyo, Bunkyo 1-1-1, Tokyo, 113-8657, Japan	NA	https://doi.org/10.1186/s12284-021-00468-x	Oryza longistaminata	na	1	0	21	1.25	3.02E+08		averages	oryza_data/12284_2021_468_MOESM2_ESM
28369201	31806765	10.1534/g3.119.400913	1	<i>De Novo</i> Genome Assembly of <i>Populus simonii</i> Further Supports That <i>Populus simonii</i> and <i>Populus trichocarpa</i> Belong to Different Sections.	Populus simonii is an important tree in the genus Populus, widely distributed in the Northern Hemisphere and having a long cultivation history. Although this species has ecologically and economically important values, its genome sequence is currently not available, hindering the development of new varieties with wider adaptive and commercial traits. Here, we report a chromosome-level genome assem…	2020	2	6	G3 (Bethesda)	G3 (Bethesda, Md.)	NA	Wu	Hainan	Key Laboratory of Forest Genetics & Biotechnology of Ministry of Education, Co-Innovation Center for Sustainable Forestry in Southern China, Nanjing Forestry University, Nanjing 210037, China	NA	https://doi.org/10.1534/g3.119.400913	Populus simonii	na	1	0	17	1.34	4.11E+08
28369201	35299950	10.3389/fgene.2022.844622	1	Chromosome-Scale Assembly of the <i>Dendrobium nobile</i> Genome Provides Insights Into the Molecular Mechanism of the Biosynthesis of the Medicinal Active Ingredient of <i>Dendrobium</i>.	Orchids constitute approximately 10% of flowering plant species. However, only about 10 orchid genomes have been published. Metabolites are the main way through which orchids respond to their environment. Dendrobium nobile, belonging to Dendrobium, the second largest genus in Orchidaceae, has high ornamental, medicinal, and ecological value. D. nobile is the source of many popular horticultural v…	2022	1	1	Front Genet	Frontiers in genetics	NA	Xu	Qing	GMU-GIBH Joint School of Life Sciences, Guangzhou Medical University, Guangzhou, China	NA	https://doi.org/10.3389/fgene.2022.844622	Dendrobium nobile	2x	1	0	17	1.35	1.16E+09
28369201	32747341	10.1534/g3.120.401326	1	Chromosome-Scale Assembly and Annotation of the Macadamia Genome (<i>Macadamia integrifolia</i> HAES 741).	Macadamia integrifolia is a representative of the large basal eudicot family Proteaceae and the main progenitor species of the Australian native nut crop macadamia. Since its commercialisation in Hawaii fewer than 100 years ago, global production has expanded rapidly. However, genomic resources are limited in comparison to other horticultural crops. The first draft assembly of M. integrifolia had…	2020	10	5	G3 (Bethesda)	G3 (Bethesda, Md.)	NA	Nock	Catherine J	Southern Cross Plant Science, Southern Cross University, Lismore NSW 2480, Australia	cathy.nock@scu.edu.au	https://doi.org/10.1534/g3.120.401326	Macadamia integrifolia	na	1	0	25	1.36	8.96E+08			Figure_macademia
28369201	34371565	10.3390/plants10071362	1	Estimation of Genome Size in the Endemic Species <i>Reseda pentagyna</i> and the Locally Rare Species <i>Reseda lutea</i> Using comparative Analyses of Flow Cytometry and K-Mer Approaches.	Genome size is one of the fundamental cytogenetic features of a species, which is critical for the design and initiation of any genome sequencing projects and can provide essential insights in studying taxonomy, cytogenetics, phylogenesis, and evolutionary studies. However, this key cytogenetic information is almost lacking in the endemic species Reseda pentagyna and the locally rare species Rese…	2021	7	3	Plants (Basel)	Plants (Basel, Switzerland)	NA	Al-Qurainy	Fahad	Department of Botany and Microbiology, College of Science bldg5, King Saud University, Riyadh 11451, Saudi Arabia	NA	https://doi.org/10.3390/plants10071362	Reseda pentagyna	2x	1	1	41	1.37	7.47E+08	AB:0.74/AABB:0.12/AAB:0.1/AAAB:0.03		Estimation of Genome Size in the Endemic Species Reseda pentagyna and the Locally Rare Species Reseda lutea Using comparative Analyses of Flow Cytometry and K-Mer Approaches _ Enhanced Reader
28369201	34848682	10.1038/s41438-021-00683-z	1	The Cymbidium genome reveals the evolution of unique morphological traits.	The marvelously diverse Orchidaceae constitutes the largest family of angiosperms. The genus Cymbidium in Orchidaceae is well known for its unique vegetation, floral morphology, and flower scent traits. Here, a chromosome-scale assembly of the genome of Cymbidium ensifolium (Jianlan) is presented. Comparative genomic analysis showed that C. ensifolium has experienced two whole-genome duplication …	2021	12	1	Hortic Res	Horticulture research	NA	Ai	Ye	Key Laboratory of National Forestry and Grassland Administration for Orchid Conservation and Utilization at College of Landscape Architecture, Fujian Agriculture and Forestry University, Fuzhou, China	NA	https://doi.org/10.1038/s41438-021-00683-z	Cymbidium ensifolium	2x	1	0	17	1.4	3.56E+09
28369201	31895413	10.1093/gigascience/giz160	1	The draft nuclear genome assembly of Eucalyptus pauciflora: a pipeline for comparing de novo assemblies.	Eucalyptus pauciflora (the snow gum) is a long-lived tree with high economic and ecological importance. Currently, little genomic information for E. pauciflora is available. Here, we sequentially assemble the genome of Eucalyptus pauciflora with different methods, and combine multiple existing and novel approaches to help to select the best genome assembly. We generated high coverage of long- (Na…	2020	1	1	Gigascience	GigaScience	NA	Wang	Weiwen	Research School of Biology, the Australian National University. 134 Linnaeus Way, Acton, Canberra, ACT, 2601, Australia	NA	https://doi.org/10.1093/gigascience/giz160	Eucalyptus pauciflora	2x	1	0	32	1.5	4.08E+08
28369201	32143734	10.1186/s13059-020-01959-8	1	The genome evolution and domestication of tropical fruit mango.	Mango is one of the world's most important tropical fruits. It belongs to the family Anacardiaceae, which includes several other economically important species, notably cashew, sumac and pistachio from other genera. Many species in this family produce family-specific urushiols and related phenols, which can induce contact dermatitis. We generate a chromosome-scale genome assembly of mango, provid…	2020	3	6	Genome Biol	Genome biology	NA	Wang	Peng	Tropical Crops Genetic Resources Institute, Chinese Academy of Tropical Agricultural Sciences & Ministry of Agriculture Key Laboratory of Crop Gene Resources and Germplasm Enhancement in Southern China, No. 4 Xueyuan Road, Haikou, 571100, Hainan, China	pwang@catas.cn	https://doi.org/10.1186/s13059-020-01959-8	Mangifera indica	na	1	0	17	1.5	3.60E+08
28369201	34849775	10.1093/g3journal/jkab358	1	De novo whole-genome assembly of Chrysanthemum makinoi, a key wild chrysanthemum.	Chrysanthemum is among the top 10 cut, potted, and perennial garden flowers in the world. Despite this, to date, only the genomes of two wild diploid chrysanthemums have been sequenced and assembled. Here, we present the most complete and contiguous chrysanthemum de novo assembly published so far, as well as a corresponding ab initio annotation. The cultivated hexaploid varieties are thought to o…	2022	1	4	G3 (Bethesda)	G3 (Bethesda, Md.)	NA	van Lieshout	Natascha	Plant Breeding, Wageningen University and Research, Wageningen 6708 PB, The Netherlands	NA	https://doi.org/10.1093/g3journal/jkab358	Chrysanthemum makinoi	2x	1	0	31	1.51	1.72E+09			Figure_chrys
28369201	32922818	10.1038/s41438-020-00368-z	1	The <i>Phoebe</i> genome sheds light on the evolution of magnoliids.	Lauraceae includes the genus Phoebe, and the family is linked to the evolution of magnoliids. We sequenced the genome of Phoebe bournei Nanmu. The assembled genome size was 989.19 Mb, with a contig N50 value of 2.05 Mb. A total of 28,198 protein-coding genes were annotated in P. bournei. Whole-genome duplication (WGD) analysis showed that Lauraceae has experienced two WGD events; the older WGD ev…	2020	1	1	Hortic Res	Horticulture research	NA	Chen	Shi-Pin	College of Forestry, Fujian Agriculture and Forestry University, 350002 Fuzhou, China	NA	https://doi.org/10.1038/s41438-020-00368-z	Phoebe bournei	na	1	0	19	1.54	1.00E+09
28369201	31368610	10.1111/pbi.13226	1	De novo assembly of a wild pear (Pyrus betuleafolia) genome.	China is the origin and evolutionary centre of Oriental pears. Pyrus betuleafolia is a wild species native to China and distributed in the northern region, and it is widely used as rootstock. Here, we report the de novo assembly of the genome of P. betuleafolia-Shanxi Duli using an integrated strategy that combines PacBio sequencing, BioNano mapping and chromosome conformation capture (Hi-C) sequ…	2020	2	1	Plant Biotechnol J	Plant biotechnology journal	NA	Dong	Xingguang	Key Laboratory of Biology and Genetic Improvement of Horticultural Crops (Germplasm Resources Utilization), Ministry of Agriculture, Research Institute of Pomology, Chinese Academy of Agricultural Sciences, Xingcheng, China	NA	https://doi.org/10.1111/pbi.13226	Pyrus betuleafolia	na	1	0	19	1.54	5.11E+08			pbi13226-sup-0001-supinfo
32188846	35040982	10.1093/hr/uhab011	1	Chromosome-level genome sequence assembly and genome-wide association study of Muscadinia rotundifolia reveal the genetics of 12 berry-related traits.	Vitis has two subgenera: Euvitis, which includes commercially important Vitis vinifera and interspecific hybrid cultivars, and Muscadinia. Of note, the market for Muscadinia grapes remains small, and only Muscadinia rotundifolia is cultivated as a commercial crop. To establish a basis for the study of Muscadinia species, we generated chromosome-level whole-genome sequences of Muscadinia rotundifo…	2022	1	18	Hortic Res	Horticulture research	NA	Park	Minkyu	Center for Viticulture and Small Fruit Research, College of Agriculture and Food Sciences, Florida A&M University, 6361 Mahan Dr., Tallahassee, FL 32308, USA	NA	https://doi.org/10.1093/hr/uhab011	Muscadinia rotundifolia	2x	1	1	21	1.57	4.17E+08	AB:0.71/AABB:0.14/AAB:0.1/AAAB:0.05		Supplementary Figures_muscidinia		1
28369201	35300010	10.3389/fpls.2022.822942	1	A High-Quality Reference Genome Sequence and Genetic Transformation System of <i>Aralia elata</i>.	Aralia elata is a perennial woody plant of the genus Aralia in the family Araliaceae. It is rich in saponins and therefore has a wide range of pharmacological effects. Here, we report a high-quality reference genome of A. elata, with a genome size of 1.21 Gb and a contig N50 of 51.34 Mb, produced by PacBio HiFi sequencing technology. This is the first genome assembly for the genus Aralia. Through…	2022	1	1	Front Plant Sci	Frontiers in plant science	NA	Liu	Wenxuan	State Key Laboratory of Tree Genetics and Breeding, Northeast Forestry University, Harbin, China	NA	https://doi.org/10.3389/fpls.2022.822942	Aralia elata	na	1	0	na	1.645	1.11E+09		averages
28369201	29253216	10.1093/gigascience/gix125	1	Genome assembly of the Pink Ipê (Handroanthus impetiginosus, Bignoniaceae), a highly valued, ecologically keystone Neotropical timber forest tree.	Handroanthus impetiginosus (Mart. ex DC.) Mattos is a keystone Neotropical hardwood tree widely distributed in seasonally dry tropical forests of South and Mesoamerica. Regarded as the "new mahogany," it is the second most expensive timber, the most logged species in Brazil, and currently under significant illegal trading pressure. The plant produces large amounts of quinoids, specialized metabol…	2018	1	1	Gigascience	GigaScience	NA	Silva-Junior	Orzenil Bonfim	EMBRAPA Recursos Genéticos e Biotecnologia, EPqB, Brasília, DF. 70770-910, Brazil	NA	https://doi.org/10.1093/gigascience/gix125	Handroanthus impetiginosus	2x	1	0	25	1.65	5.03E+08
28369201	31893289	10.1007/s00122-019-03519-6	1	Structural genome analysis in cultivated potato taxa.	Twelve potato accessions were selected to represent two principal views on potato taxonomy. The genomes were sequenced and analyzed for structural variation (copy number variation) against three published potato genomes. The common potato (Solanum tuberosum L.) is an important staple crop with a highly heterozygous and complex tetraploid genome. The other taxa of cultivated potato contain varying…	2020	3	5	Theor Appl Genet	TAG. Theoretical and applied genetics. Theoretische und angewandte Genetik	NA	Kyriakidou	Maria	Department of Plant Science, McGill University, Sainte-Anne-de-Bellevue, Montreal, QC, H9X 3V9, Canada	NA	https://doi.org/10.1007/s00122-019-03519-6	Solanum stenotomum subsp goniocalyx	2x	1	0	na	1.74	na		averages	Table 1 _ Structural genome analysis in cultivated potato taxa _ SpringerLink
28369201	31893289	10.1007/s00122-019-03519-7	1	Structural genome analysis in cultivated potato taxa.	Twelve potato accessions were selected to represent two principal views on potato taxonomy. The genomes were sequenced and analyzed for structural variation (copy number variation) against three published potato genomes. The common potato (Solanum tuberosum L.) is an important staple crop with a highly heterozygous and complex tetraploid genome. The other taxa of cultivated potato contain varying…	2020	3	5	Theor Appl Genet	TAG. Theoretical and applied genetics. Theoretische und angewandte Genetik	NA	Kyriakidou	Maria	Department of Plant Science, McGill University, Sainte-Anne-de-Bellevue, Montreal, QC, H9X 3V9, Canada	NA	https://doi.org/10.1007/s00122-019-03519-6	Solanum phureja	2x	1	0	na	1.84	na			Table 1 _ Structural genome analysis in cultivated potato taxa _ SpringerLink
32188846	34465765	10.1038/s41438-021-00621-z	1	Chromosome-scale assembly of the Dendrobium chrysotoxum genome enhances the understanding of orchid evolution.	As one of the largest families of angiosperms, the Orchidaceae family is diverse. Dendrobium represents the second largest genus of the Orchidaceae. However, an assembled high-quality genome of species in this genus is lacking. Here, we report a chromosome-scale reference genome of Dendrobium chrysotoxum, an important ornamental and medicinal orchid species. The assembled genome size of D. chryso…	2021	9	1	Hortic Res	Horticulture research	NA	Zhang	Yongxia	Guangdong Provincial Key Laboratory for Plant Epigenetics, College of Life Sciences and Oceanography, Shenzhen University, Shenzhen, 518071, China	NA	https://doi.org/10.1038/s41438-021-00621-z	Dendrobium chrysotoxum	2x	1	0	17	1.84	1.38E+09			41438_2021_621_moesm1_esm
28369201	32170167	10.1038/s41598-020-61611-0	1	Genome survey of Chinese fir (Cunninghamia lanceolata): Identification of genomic SSRs and demonstration of their utility in genetic diversity analysis.	Chinese fir (Cunninghamia lanceolata) is an important coniferous species that accounts for 20-30% of the total commercial timber production in China. Though traditional breeding of Chinese fir has achieved remarkable success, molecular-assisted breeding has made little progress due to limited availability of genomic information. In this study, a survey of Chinese fir genome was performed using th…	2020	3	13	Sci Rep	Scientific reports	NA	Lin	Erpei	The State Key Laboratory of Subtropical Silviculture, Institute of Biotechnology, College of Forestry and Biotechnology, Zhejiang A & F University, Lin'an, Hangzhou, 311300, Zhejiang, China	NA	https://doi.org/10.1038/s41598-020-61611-0	Cunninghamia lanceolata	na	1	0	17	2	1.16E+10
28369201	31893289	10.1007/s00122-019-03519-9	1	Structural genome analysis in cultivated potato taxa.	Twelve potato accessions were selected to represent two principal views on potato taxonomy. The genomes were sequenced and analyzed for structural variation (copy number variation) against three published potato genomes. The common potato (Solanum tuberosum L.) is an important staple crop with a highly heterozygous and complex tetraploid genome. The other taxa of cultivated potato contain varying…	2020	3	5	Theor Appl Genet	TAG. Theoretical and applied genetics. Theoretische und angewandte Genetik	NA	Kyriakidou	Maria	Department of Plant Science, McGill University, Sainte-Anne-de-Bellevue, Montreal, QC, H9X 3V9, Canada	NA	https://doi.org/10.1007/s00122-019-03519-6	Solanum stenotomum subsp. stenotomum	2x	1	0	na	2.06	na			Table 1 _ Structural genome analysis in cultivated potato taxa _ SpringerLink
28369201	34893913	10.1093/plphys/kiab564	1	The genome and preliminary single-nuclei transcriptome of Lemna minuta reveals mechanisms of invasiveness.	The ability to trace every cell in some model organisms has led to the fundamental understanding of development and cellular function. However, in plants the complexity of cell number, organ size, and developmental time makes this a challenge even in the diminutive model plant Arabidopsis (Arabidopsis thaliana). Duckweed, basal nongrass aquatic monocots, provide an opportunity to follow every cel…	2022	2	4	Plant Physiol	Plant physiology	NA	Abramson	Bradley W	The Plant Molecular and Cellular Biology Laboratory, The Salk Institute for Biological Studies, La Jolla, California 92037, USA	NA	https://doi.org/10.1093/plphys/kiab564	Lemna minuta	2x	1	0	31	2.1	3.10E+08
28369201	30833623	10.1038/s41598-019-40144-1	1	Genomics-based diversity analysis of Vanilla species using a Vanilla planifolia draft genome and Genotyping-By-Sequencing.	Demand for all-natural vanilla flavor is increasing, but its botanical source, Vanilla planifolia, faces critical challenges arising from a narrow germplasm base and supply limitations. Genomics tools are the key to overcoming these limitations by enabling advanced genetics and plant breeding for new cultivars with improved yield and quality. The objective of this work was to establish the genomi…	2019	3	4	Sci Rep	Scientific reports	NA	Hu	Ying	Horticultural Sciences Department, University of Florida, Gainesville, FL, USA	NA	https://doi.org/10.1038/s41598-019-40144-1	Vanilla planifolia	2x	1	0	77	2.32	1.13E+09					1
28369201	31893289	10.1007/s00122-019-03519-10	1	Structural genome analysis in cultivated potato taxa.	Twelve potato accessions were selected to represent two principal views on potato taxonomy. The genomes were sequenced and analyzed for structural variation (copy number variation) against three published potato genomes. The common potato (Solanum tuberosum L.) is an important staple crop with a highly heterozygous and complex tetraploid genome. The other taxa of cultivated potato contain varying…	2020	3	5	Theor Appl Genet	TAG. Theoretical and applied genetics. Theoretische und angewandte Genetik	NA	Kyriakidou	Maria	Department of Plant Science, McGill University, Sainte-Anne-de-Bellevue, Montreal, QC, H9X 3V9, Canada	NA	https://doi.org/10.1007/s00122-019-03519-6	Solanum bukasovii	2x	1	0	na	3.06	na			Table 1 _ Structural genome analysis in cultivated potato taxa _ SpringerLink		1
32188846	33931633	10.1038/s41438-021-00542-x	1	Genetic basis of high aroma and stress tolerance in the oolong tea cultivar genome.	Tea plants (Camellia sinensis) are commercially cultivated in &gt;60 countries, and their fresh leaves are processed into tea, which is the most widely consumed beverage in the world. Although several chromosome-level tea plant genomes have been published, they collapsed the two haplotypes and ignored a large number of allelic variations that may underlie important biological functions in this sp…	2021	1	1	Hortic Res	Horticulture research	NA	Wang	Pengjie	College of Horticulture, Fujian Agriculture and Forestry University/Key Laboratory of Tea Science in Universities of Fujian Province, 350002, Fuzhou, China	NA	https://doi.org/10.1038/s41438-021-00542-x	Camellia sinensis	2x	1	0	33	3.095	na		averages; i think the authors uploaded the wrong suppmat
28369201	32194587	10.3389/fpls.2020.00156	1	A Partially Phase-Separated Genome Sequence Assembly of the <i>Vitis</i> Rootstock 'Börner' (<i>Vitis riparia</i> × <i>Vitis cinerea</i>) and Its Exploitation for Marker Development and Targeted Mapping.	Grapevine breeding has become highly relevant due to upcoming challenges like climate change, a decrease in the number of available fungicides, increasing public concern about plant protection, and the demand for a sustainable production. Downy mildew caused by Plasmopara viticola is one of the most devastating diseases worldwide of cultivated Vitis vinifera. In modern breeding programs, therefor…	2020	1	1	Front Plant Sci	Frontiers in plant science	NA	Holtgräwe	Daniela	Faculty of Biology, Center for Biotechnology, Bielefeld University, Bielefeld, Germany	NA	https://doi.org/10.3389/fpls.2020.00156	Vitis riparia x cinerea	2x	1	0	19	3.1	4.17E+08
28369201	34354044	10.1038/s41438-021-00627-7	1	Haplotype-resolved genome of diploid ginger (Zingiber officinale) and its unique gingerol biosynthetic pathway.	Ginger (Zingiber officinale), the type species of Zingiberaceae, is one of the most widespread medicinal plants and spices. Here, we report a high-quality, chromosome-scale reference genome of ginger 'Zhugen', a traditionally cultivated ginger in Southwest China used as a fresh vegetable, assembled from PacBio long reads, Illumina short reads, and high-throughput chromosome conformation capture (…	2021	8	5	Hortic Res	Horticulture research	NA	Li	Hong-Lei	College of Landscape Architecture and Life Science/Institute of Special Plants, Chongqing University of Arts and Sciences, Yongchuan, Chongqing, China	NA	https://doi.org/10.1038/s41438-021-00627-7	Zingiber officinale	2x	1	0	17	3.6	1.59E+09			41438_2021_627_moesm3_esm		1
28369201	31893289	10.1007/s00122-019-03519-15	1	Structural genome analysis in cultivated potato taxa.	Twelve potato accessions were selected to represent two principal views on potato taxonomy. The genomes were sequenced and analyzed for structural variation (copy number variation) against three published potato genomes. The common potato (Solanum tuberosum L.) is an important staple crop with a highly heterozygous and complex tetraploid genome. The other taxa of cultivated potato contain varying…	2020	3	5	Theor Appl Genet	TAG. Theoretical and applied genetics. Theoretische und angewandte Genetik	NA	Kyriakidou	Maria	Department of Plant Science, McGill University, Sainte-Anne-de-Bellevue, Montreal, QC, H9X 3V9, Canada	NA	https://doi.org/10.1007/s00122-019-03519-6	Solanum chaucha	3x	1	0	na	3.7	na			Table 1 _ Structural genome analysis in cultivated potato taxa _ SpringerLink
28369201	32161269	10.1038/s41597-020-0428-4	1	Genome assembly of six polyploid potato genomes.	Genome assembly of polyploid plant genomes is a laborious task as they contain more than two copies of the genome, are often highly heterozygous with a high level of repetitive DNA. Next Generation genome sequencing data representing one Chilean and five Peruvian polyploid potato (Solanum spp.) landrace genomes was used to construct genome assemblies comprising five taxa. Third Generation sequenc…	2020	3	11	Sci Data	Scientific data	NA	Kyriakidou	Maria	Department of Plant Science, McGill University, 21111 Lakeshore Rd., Sainte-Anne-de-Bellevue, QC, H9X3V9, Canada	NA	https://doi.org/10.1038/s41597-020-0428-4	Solanum chaucha	3x	1	0	na	3.7	na
32188846	33710327	10.1093/gigascience/giab013	1	Genome sequence and genetic diversity analysis of an under-domesticated orphan crop, white fonio (Digitaria exilis).	Digitaria exilis, white fonio, is a minor but vital crop of West Africa that is valued for its resilience in hot, dry, and low-fertility environments and for the exceptional quality of its grain for human nutrition. Its success is hindered, however, by a low degree of plant breeding and improvement. We sequenced the fonio genome with long-read SMRT-cell technology, yielding a ∼761 Mb assembly in …	2021	3	12	Gigascience	GigaScience	NA	Wang	Xuewen	Department of Genetics, University of Georgia, Athens, GA 30602, USA	NA	https://doi.org/10.1093/gigascience/giab013	Digitaria exilis	4x	1	0	17,30	4.3	6.88E+08		averages	Suppl. Tables and Figures 01192021		1
28369201	31893289	10.1007/s00122-019-03519-8	1	Structural genome analysis in cultivated potato taxa.	Twelve potato accessions were selected to represent two principal views on potato taxonomy. The genomes were sequenced and analyzed for structural variation (copy number variation) against three published potato genomes. The common potato (Solanum tuberosum L.) is an important staple crop with a highly heterozygous and complex tetraploid genome. The other taxa of cultivated potato contain varying…	2020	3	5	Theor Appl Genet	TAG. Theoretical and applied genetics. Theoretische und angewandte Genetik	NA	Kyriakidou	Maria	Department of Plant Science, McGill University, Sainte-Anne-de-Bellevue, Montreal, QC, H9X 3V9, Canada	NA	https://doi.org/10.1007/s00122-019-03519-6	Solanum xajanhuiri	2x	1	0	na	4.48	na			Table 1 _ Structural genome analysis in cultivated potato taxa _ SpringerLink
28369201	34654884	10.1038/s42003-021-02720-y	1	Genome sequencing of turmeric provides evolutionary insights into its medicinal properties.	Curcuma longa, or turmeric, is traditionally known for its immense medicinal properties and has diverse therapeutic applications. However, the absence of a reference genome sequence is a limiting factor in understanding the genomic basis of the origin of its medicinal properties. In this study, we present the draft genome sequence of C. longa, belonging to Zingiberaceae plant family, constructed …	2021	10	15	Commun Biol	Communications biology	NA	Chakraborty	Abhisek	MetaBioSys Group, Department of Biological Sciences, Indian Institute of Science Education and Research Bhopal, Bhopal, India	NA	https://doi.org/10.1038/s42003-021-02720-y	Curcuma longa	3x	1	1	21	4.83	1.33E+09	AAB (0.83) | AB (0.17)		42003_2021_2720_MOESM1_ESM.pdf	Chakraborty_et_al_2021_CommuncationsBiology.pdf	1
28369201	33367265	10.1016/j.xplc.2020.100111	1	Maintenance of Species Differences in Closely Related Tetraploid Parasitic <i>Euphrasia</i> (Orobanchaceae) on an Isolated Island.	Polyploidy is pervasive in angiosperm evolution and plays important roles in adaptation and speciation. However, polyploid groups are understudied due to complex sequence homology, challenging genome assembly, and taxonomic complexity. Here, we study adaptive divergence in taxonomically complex eyebrights (Euphrasia), where recent divergence, phenotypic plasticity, and hybridization blur species …	2020	11	9	Plant Commun	Plant communications	NA	Becher	Hannes	University of Edinburgh, School of Biological Sciences, Institute of Evolutionary Biology, Charlotte Auerbach Road, Edinburgh EH9 3FL, UK	NA	https://doi.org/10.1016/j.xplc.2020.100105	Euphrasia micrantha	4x	1	1	27	5.325	3.64E+08	(AABB:0.86/AAAABB:0.11/others:0,02)(AABB:0.87/AAAABB:0.1/others:0.04)(AABB:0.83/AAAABB:0.1/others:0.07)(AABB:0.84/AAAABB:0.11/others:0.04)	averages	1-s2.0-S2590346220301334-mmc1
28369201	33367265	10.1016/j.xplc.2020.100110	1	Maintenance of Species Differences in Closely Related Tetraploid Parasitic <i>Euphrasia</i> (Orobanchaceae) on an Isolated Island.	Polyploidy is pervasive in angiosperm evolution and plays important roles in adaptation and speciation. However, polyploid groups are understudied due to complex sequence homology, challenging genome assembly, and taxonomic complexity. Here, we study adaptive divergence in taxonomically complex eyebrights (Euphrasia), where recent divergence, phenotypic plasticity, and hybridization blur species …	2020	11	9	Plant Commun	Plant communications	NA	Becher	Hannes	University of Edinburgh, School of Biological Sciences, Institute of Evolutionary Biology, Charlotte Auerbach Road, Edinburgh EH9 3FL, UK	NA	https://doi.org/10.1016/j.xplc.2020.100105	Euphrasia foulaensis	4x	1	1	27	5.375	4.09E+08	(AABB:0.87/AAAABB:0.08/others:0.05)(AABB:0.85/AAAABB:0.11/others:0.05)(AABB:0.83/AAAABB:0.1/others:0.06)(AABB:0.84/AAAABB:0.1/others:0.06)	averages	1-s2.0-S2590346220301334-mmc1
28369201	33367265	10.1016/j.xplc.2020.100109	1	Maintenance of Species Differences in Closely Related Tetraploid Parasitic <i>Euphrasia</i> (Orobanchaceae) on an Isolated Island.	Polyploidy is pervasive in angiosperm evolution and plays important roles in adaptation and speciation. However, polyploid groups are understudied due to complex sequence homology, challenging genome assembly, and taxonomic complexity. Here, we study adaptive divergence in taxonomically complex eyebrights (Euphrasia), where recent divergence, phenotypic plasticity, and hybridization blur species …	2020	11	9	Plant Commun	Plant communications	NA	Becher	Hannes	University of Edinburgh, School of Biological Sciences, Institute of Evolutionary Biology, Charlotte Auerbach Road, Edinburgh EH9 3FL, UK	NA	https://doi.org/10.1016/j.xplc.2020.100105	Euphrasia arctica	4x	1	1	27	5.55	3.87E+08	(AABB:0.8/AAAABB:0.11/AB:0.03/AAAB:0.03/others:0.04)(AABB:0.88/AAAABB:0.12)(AABB:0.82/AAAABB:0.11/others:0.07)(AABB:0.79/AB:0.14/AAAABB:0.07)	averages	1-s2.0-S2590346220301334-mmc1		1
28369201	31893289	10.1007/s00122-019-03519-11	1	Structural genome analysis in cultivated potato taxa.	Twelve potato accessions were selected to represent two principal views on potato taxonomy. The genomes were sequenced and analyzed for structural variation (copy number variation) against three published potato genomes. The common potato (Solanum tuberosum L.) is an important staple crop with a highly heterozygous and complex tetraploid genome. The other taxa of cultivated potato contain varying…	2020	3	5	Theor Appl Genet	TAG. Theoretical and applied genetics. Theoretische und angewandte Genetik	NA	Kyriakidou	Maria	Department of Plant Science, McGill University, Sainte-Anne-de-Bellevue, Montreal, QC, H9X 3V9, Canada	NA	https://doi.org/10.1007/s00122-019-03519-6	Solanum tuberosum subsp. andigena	4x	1	0	na	5.635	na		averages	Table 1 _ Structural genome analysis in cultivated potato taxa _ SpringerLink
28369201	32161269	10.1038/s41597-020-0428-6	1	Genome assembly of six polyploid potato genomes.	Genome assembly of polyploid plant genomes is a laborious task as they contain more than two copies of the genome, are often highly heterozygous with a high level of repetitive DNA. Next Generation genome sequencing data representing one Chilean and five Peruvian polyploid potato (Solanum spp.) landrace genomes was used to construct genome assemblies comprising five taxa. Third Generation sequenc…	2020	3	11	Sci Data	Scientific data	NA	Kyriakidou	Maria	Department of Plant Science, McGill University, 21111 Lakeshore Rd., Sainte-Anne-de-Bellevue, QC, H9X3V9, Canada	NA	https://doi.org/10.1038/s41597-020-0428-4	Solanum tuberosum subsp. andigena	4x	1	0	na	5.635	na		averages
28369201	31893289	10.1007/s00122-019-03519-14	1	Structural genome analysis in cultivated potato taxa.	Twelve potato accessions were selected to represent two principal views on potato taxonomy. The genomes were sequenced and analyzed for structural variation (copy number variation) against three published potato genomes. The common potato (Solanum tuberosum L.) is an important staple crop with a highly heterozygous and complex tetraploid genome. The other taxa of cultivated potato contain varying…	2020	3	5	Theor Appl Genet	TAG. Theoretical and applied genetics. Theoretische und angewandte Genetik	NA	Kyriakidou	Maria	Department of Plant Science, McGill University, Sainte-Anne-de-Bellevue, Montreal, QC, H9X 3V9, Canada	NA	https://doi.org/10.1007/s00122-019-03519-6	Solanum juzepczukii	3x	1	0	na	7.3	na			Table 1 _ Structural genome analysis in cultivated potato taxa _ SpringerLink		1
28369201	32161269	10.1038/s41597-020-0428-5	1	Genome assembly of six polyploid potato genomes.	Genome assembly of polyploid plant genomes is a laborious task as they contain more than two copies of the genome, are often highly heterozygous with a high level of repetitive DNA. Next Generation genome sequencing data representing one Chilean and five Peruvian polyploid potato (Solanum spp.) landrace genomes was used to construct genome assemblies comprising five taxa. Third Generation sequenc…	2020	3	11	Sci Data	Scientific data	NA	Kyriakidou	Maria	Department of Plant Science, McGill University, 21111 Lakeshore Rd., Sainte-Anne-de-Bellevue, QC, H9X3V9, Canada	NA	https://doi.org/10.1038/s41597-020-0428-4	Solanum juzepczukii	3x	1	0	na	7.3	na
28369201	31893289	10.1007/s00122-019-03519-13	1	Structural genome analysis in cultivated potato taxa.	Twelve potato accessions were selected to represent two principal views on potato taxonomy. The genomes were sequenced and analyzed for structural variation (copy number variation) against three published potato genomes. The common potato (Solanum tuberosum L.) is an important staple crop with a highly heterozygous and complex tetraploid genome. The other taxa of cultivated potato contain varying…	2020	3	5	Theor Appl Genet	TAG. Theoretical and applied genetics. Theoretische und angewandte Genetik	NA	Kyriakidou	Maria	Department of Plant Science, McGill University, Sainte-Anne-de-Bellevue, Montreal, QC, H9X 3V9, Canada	NA	https://doi.org/10.1007/s00122-019-03519-6	Solanum tuberosum subsp. tuberosum	4x	1	0	na	8.43	na			Table 1 _ Structural genome analysis in cultivated potato taxa _ SpringerLink		1
28369201	32161269	10.1038/s41597-020-0428-7	1	Genome assembly of six polyploid potato genomes.	Genome assembly of polyploid plant genomes is a laborious task as they contain more than two copies of the genome, are often highly heterozygous with a high level of repetitive DNA. Next Generation genome sequencing data representing one Chilean and five Peruvian polyploid potato (Solanum spp.) landrace genomes was used to construct genome assemblies comprising five taxa. Third Generation sequenc…	2020	3	11	Sci Data	Scientific data	NA	Kyriakidou	Maria	Department of Plant Science, McGill University, 21111 Lakeshore Rd., Sainte-Anne-de-Bellevue, QC, H9X3V9, Canada	NA	https://doi.org/10.1038/s41597-020-0428-4	Solanum tuberosum subsp. tuberosum	4x	1	0	na	8.43	na
28369201	31893289	10.1007/s00122-019-03519-12	1	Structural genome analysis in cultivated potato taxa.	Twelve potato accessions were selected to represent two principal views on potato taxonomy. The genomes were sequenced and analyzed for structural variation (copy number variation) against three published potato genomes. The common potato (Solanum tuberosum L.) is an important staple crop with a highly heterozygous and complex tetraploid genome. The other taxa of cultivated potato contain varying…	2020	3	5	Theor Appl Genet	TAG. Theoretical and applied genetics. Theoretische und angewandte Genetik	NA	Kyriakidou	Maria	Department of Plant Science, McGill University, Sainte-Anne-de-Bellevue, Montreal, QC, H9X 3V9, Canada	NA	https://doi.org/10.1007/s00122-019-03519-6	Solanum curtilobum	5x	1	0	na	12.02	na			Table 1 _ Structural genome analysis in cultivated potato taxa _ SpringerLink		1
28369201	32161269	10.1038/s41597-020-0428-8	1	Genome assembly of six polyploid potato genomes.	Genome assembly of polyploid plant genomes is a laborious task as they contain more than two copies of the genome, are often highly heterozygous with a high level of repetitive DNA. Next Generation genome sequencing data representing one Chilean and five Peruvian polyploid potato (Solanum spp.) landrace genomes was used to construct genome assemblies comprising five taxa. Third Generation sequenc…	2020	3	11	Sci Data	Scientific data	NA	Kyriakidou	Maria	Department of Plant Science, McGill University, 21111 Lakeshore Rd., Sainte-Anne-de-Bellevue, QC, H9X3V9, Canada	NA	https://doi.org/10.1038/s41597-020-0428-4	Solanum curtilobum	5x	1	0	na	12.02	na
32188846	32637140	10.1038/s41438-020-0329-x	1	Whole-genome, transcriptome, and methylome analyses provide insights into the evolution of platycoside biosynthesis in <i>Platycodon grandiflorus</i>, a medicinal plant.	Triterpenoid saponins (TSs) are common plant defense phytochemicals with potential pharmaceutical properties. Platycodon grandiflorus (Campanulaceae) has been traditionally used to treat bronchitis and asthma in East Asia. The oleanane-type TSs, platycosides, are a major component of the P. grandiflorus root extract. Recent studies show that platycosides exhibit anti-inflammatory, antiobesity, an…	2020	1	1	Hortic Res	Horticulture research	NA	Kim	Jungeun	Personal Genomics Institute, Genome Research Foundation, Osong, 28160 Korea	NA	https://doi.org/10.1038/s41438-020-0329-x	Platycodon grandiflorus	2x	1	0	na	na	6.83E+08			41438_2020_329_moesm1_esm
28369201	32103018	10.1038/s41467-020-14891-z	1	The genome evolution and low-phosphorus adaptation in white lupin.	White lupin (Lupinus albus) is a legume crop that develops cluster roots and has high phosphorus (P)-use efficiency (PUE) in low-P soils. Here, we assemble the genome of white lupin and find that it has evolved from a whole-genome triplication (WGT) event. We then decipher its diploid ancestral genome and reconstruct the three sub-genomes. Based on the results, we further reveal the sub-genome do…	2020	2	26	Nat Commun	Nature communications	NA	Xu	Weifeng	Center for Plant Water-use and Nutrition Regulation and College of Life Sciences, Joint International Research Laboratory of Water and Nutrient in Crop, Fujian Agriculture and Forestry University, Jinshan, Fuzhou, 350002, China	wfxu@fafu.edu.cn	https://doi.org/10.1038/s41467-020-14891-z	Lupinus albus	na	1	0	17	na	5.85E+08
28369201	34078898	10.1038/s41467-021-23611-0	1	Analysis of the Coptis chinensis genome reveals the diversification of protoberberine-type alkaloids.	Chinese goldthread (Coptis chinensis Franch.), a member of the Ranunculales, represents an important early-diverging eudicot lineage with diverse medicinal applications. Here, we present a high-quality chromosome-scale genome assembly and annotation of C. chinensis. Phylogenetic and comparative genomic analyses reveal the phylogenetic placement of this species and identify a single round of ancie…	2021	6	2	Nat Commun	Nature communications	NA	Liu	Yifei	College of Pharmacy, Hubei University of Chinese Medicine, Wuhan, China	liuyifei@hbtcm.edu.cn	https://doi.org/10.1038/s41467-021-23611-0	Coptis chinensis	2x	1	0	19	na	1.02E+09
28369201	34732722	10.1038/s41467-021-26644-7	1	Underwater CAM photosynthesis elucidated by Isoetes genome.	To conserve water in arid environments, numerous plant lineages have independently evolved Crassulacean Acid Metabolism (CAM). Interestingly, Isoetes, an aquatic lycophyte, can also perform CAM as an adaptation to low CO2 availability underwater. However, little is known about the evolution of CAM in aquatic plants and the lack of genomic data has hindered comparison between aquatic and terrestri…	2021	11	3	Nat Commun	Nature communications	NA	Wickell	David	Plant Biology Section, School of Integrative Plant Science, Cornell University, Ithaca, NY, USA	NA	https://doi.org/10.1038/s41467-021-26644-7	Isoetes taiwanensis	2x	1	0	19	na
28369201	32170292	10.1038/s41477-020-0618-2		Anthoceros genomes illuminate the origin of land plants and the unique biology of hornworts.	Hornworts comprise a bryophyte lineage that diverged from other extant land plants &gt;400 million years ago and bears unique biological features, including a distinct sporophyte architecture, cyanobacterial symbiosis and a pyrenoid-based carbon-concentrating mechanism (CCM). Here, we provide three high-quality genomes of Anthoceros hornworts. Phylogenomic analyses place hornworts as a sister cla…	2020	3	1	Nat Plants	Nature plants	NA	Li	Fay-Wei	Boyce Thompson Institute, Ithaca, NY, USA	fl329@cornell.edu	https://doi.org/10.1038/s41477-020-0618-2	Anthoceros agrestis	na	na	na	na	na	na
28369201	31964866	10.1038/s41597-020-0370-5	1	A chromosome-level reference genome of the hornbeam, Carpinus fangiana.	Betulaceae, the birch family, comprises six living genera and over 160 species, many of which are economically valuable. To deepen our knowledge of Betulaceae species, we have sequenced the genome of a hornbeam, Carpinus fangiana, which belongs to the most species-rich genus of the Betulaceae subfamily Coryloideae. Based on over 75 Gb (~200x) of high-quality next-generation sequencing data, we as…	2020	1	21	Sci Data	Scientific data	NA	Yang	Xiaoyue	Stat Key Laboratory of Grassland Agro-Ecosystem, Institute of Innovation Ecology, Lanzhou University, 730000, Lanzhou, China	NA	https://doi.org/10.1038/s41597-020-0370-5	Carpinus fangiana	na	1	0	17	na	3.97E+08
32188846	35042803	10.1073/pnas.2115640118	1	Green plant genomes: What we know in an era of rapidly expanding opportunities.	Green plants play a fundamental role in ecosystems, human health, and agriculture. As de novo genomes are being generated for all known eukaryotic species as advocated by the Earth BioGenome Project, increasing genomic information on green land plants is essential. However, setting standards for the generation and storage of the complex set of genomes that characterize the green lineage of life i…	2022	1	25	Proc Natl Acad Sci U S A	Proceedings of the National Academy of Sciences of the United States of America	NA	Kress	W John	National Museum of Natural History, Smithsonian Institution, Department of Botany, Washington, DC 20013-7012	NA	https://doi.org/10.1073/pnas.2115640118	na	na	na	na	na	na	na
32188846	33204406	10.1093/aobpla/plaa053	1	Population genomics reveal apomixis in a novel system: uniclonal female populations dominate the tropical forest herb family, Hanguanaceae (Commelinales).	The abundance of apomixis in tropical plant genera is poorly understood, and this affects the understanding of speciation and evolution. Hanguanaceae is a tropical monogeneric, dioecious plant family. All but two species are solitary herbs with no capability to spread vegetatively. Viable seeds are often produced when males have not been observed. Our aim was to investigate the presence of apomix…	2020	12	1	AoB Plants	AoB PLANTS	NA	Niissalo	Matti A	Singapore Botanic Gardens, National Parks Board Singapore, Singapore, Singapore	NA	https://doi.org/10.1093/aobpla/plaa053	Hanguana sp.		0	1		na			This study applies Smudgeplot to estimate ploidy
32188846	34424327	10.1093/dnares/dsab015	1	Exploring the evolutionary process of alkannin/shikonin O-acyltransferases by a reliable Lithospermum erythrorhizon genome.	Increasing genome data are coming out. Genome size estimation plays an essential role in guiding genome assembly. Several months ago, other researchers were the first to publish a draft genome of the red gromwell (i.e. Lithospermum erythrorhizon). However, we considered that the genome size they estimated and assembled was incorrect. This study meticulously estimated the L. erythrorhizon genome s…	2021	9	13	DNA Res	DNA research : an international journal for rapid publication of reports on genes and genomes	NA	Tang	Chengyi	School of the Environment, Nanjing University, Nanjing, China	NA	https://doi.org/10.1093/dnares/dsab015	Lithospermum erythrorhizon	na	1	0	na	na	7.08E+08
28369201	35100403	10.1093/g3journal/jkab380	1	Assembled and annotated 26.5 Gbp coast redwood genome: a resource for estimating evolutionary adaptive potential and investigating hexaploid origin.	Sequencing, assembly, and annotation of the 26.5 Gbp hexaploid genome of coast redwood (Sequoia sempervirens) was completed leading toward discovery of genes related to climate adaptation and investigation of the origin of the hexaploid genome. Deep-coverage short-read Illumina sequencing data from haploid tissue from a single seed were combined with long-read Oxford Nanopore Technologies sequenc…	2022	1	4	G3 (Bethesda)	G3 (Bethesda, Md.)	NA	Neale	David B	Department of Plant Sciences, University of California, Davis, Davis, CA 95616, USA	NA	https://doi.org/10.1093/g3journal/jkab380	Sequoia sempervirens	6x	1	0	31	na	2.65E+10
28369201	32432329	10.1093/gigascience/giaa050	1	High-quality chromosome-scale assembly of the walnut (Juglans regia L.) reference genome.	The release of the first reference genome of walnut (Juglans regia L.) enabled many achievements in the characterization of walnut genetic and functional variation. However, it is highly fragmented, preventing the integration of genetic, transcriptomic, and proteomic information to fully elucidate walnut biological processes. Here, we report the new chromosome-scale assembly of the walnut referen…	2020	5	1	Gigascience	GigaScience	NA	Marrano	Annarita	Department of Plant Sciences, University of California, Davis, One Shields Avenue, Davis, CA 95616, USA	NA	https://doi.org/10.1093/gigascience/giaa050	Juglans regia	na	1	0	na	na	4.88E+08
28369201	33769517	10.1093/molbev/msab089	1	Inferring the Genetic Basis of Sex Determination from the Genome of a Dioecious Nightshade.	Dissecting the genetic mechanisms underlying dioecy (i.e., separate female and male individuals) is critical for understanding the evolution of this pervasive reproductive strategy. Nonetheless, the genetic basis of sex determination remains unclear in many cases, especially in systems where dioecy has arisen recently. Within the economically important plant genus Solanum (∼2,000 species), dioecy…	2021	6	25	Mol Biol Evol	Molecular biology and evolution	NA	Wu	Meng	Department of Biology, Indiana University, Bloomington, IN, USA	NA	https://doi.org/10.1093/molbev/msab089	Solanum appendiculatum	na	1	0	25	na	6.71E+08
28369201	33058468	10.1111/1755-0998.13280	1	The genome of Draba nivalis shows signatures of adaptation to the extreme environmental stresses of the Arctic.	The Arctic is one of the most extreme terrestrial environments on the planet. Here, we present the first chromosome-scale genome assembly of a plant adapted to the high Arctic, Draba nivalis (Brassicaceae), an attractive model species for studying plant adaptation to the stresses imposed by this harsh environment. We used an iterative scaffolding strategy with data from short-reads, single-molecu…	2021	4	1	Mol Ecol Resour	Molecular ecology resources	NA	Nowak	Michael D	Natural History Museum, University of Oslo, Oslo, Norway	NA	https://doi.org/10.1111/1755-0998.13280	Draba nivalis	2x	1	0	25	na	2.78E+08			men13280-sup-0001-supinfo
28369201	33874982	10.1186/s13059-021-02333-y	1	Genomic insights into the origin, domestication and genetic basis of agronomic traits of castor bean.	Castor bean (Ricinus communis L.) is an important oil crop, which belongs to the Euphorbiaceae family. The seed oil of castor bean is currently the only commercial source of ricinoleic acid that can be used for producing about 2000 industrial products. However, it remains largely unknown regarding the origin, domestication, and the genetic basis of key traits of castor bean. Here we perform a de …	2021	4	20	Genome Biol	Genome biology	NA	Xu	Wei	Department of Economic Plants and Biotechnology, Yunnan Key Laboratory for Wild Plant Resources, Kunming Institute of Botany, Chinese Academy of Sciences, Kunming, 650201, China	NA	https://doi.org/10.1186/s13059-021-02333-y	Ricinus communis	na	1	0	17	na	3.56E+08
28369201	35255111	10.1371/journal.pone.0264966	1	Contrasting a reference cranberry genome to a crop wild relative provides insights into adaptation, domestication, and breeding.	Cranberry (Vaccinium macrocarpon) is a member of the Heath family (Ericaceae) and is a temperate low-growing woody perennial native to North America that is both economically important and has significant health benefits. While some native varieties are still grown today, breeding programs over the past 50 years have made significant contributions to improving disease resistance, fruit quality an…	2022	1	1	PLoS One	PloS one	NA	Kawash	Joseph	USDA, Agricultural Research Service, Genetic Improvement of Fruits and Vegetables Lab, Chatsworth, New Jersey, United States of America	NA	https://doi.org/10.1371/journal.pone.0264966	Vaccinium oxycoccos	2x	1	0	19	na	5.85E+08
28369201	35255111	10.1371/journal.pone.0264967	1	Contrasting a reference cranberry genome to a crop wild relative provides insights into adaptation, domestication, and breeding.	Cranberry (Vaccinium macrocarpon) is a member of the Heath family (Ericaceae) and is a temperate low-growing woody perennial native to North America that is both economically important and has significant health benefits. While some native varieties are still grown today, breeding programs over the past 50 years have made significant contributions to improving disease resistance, fruit quality an…	2022	1	1	PLoS One	PloS one	NA	Kawash	Joseph	USDA, Agricultural Research Service, Genetic Improvement of Fruits and Vegetables Lab, Chatsworth, New Jersey, United States of America	NA	https://doi.org/10.1371/journal.pone.0264966	Vaccinium macrocarpon	2x	1	0	19	na	4.87E+08
28369201	31604826	10.1534/g3.119.400529	1	The <i>de Novo</i> Reference Genome and Transcriptome Assemblies of the Wild Tomato Species <i>Solanum chilense</i> Highlights Birth and Death of NLR Genes Between Tomato Species.	Wild tomato species, like Solanum chilense, are important germplasm resources for enhanced biotic and abiotic stress resistance in tomato breeding. S. chilense also serves as a model to study adaptation of plants to drought and the evolution of seed banks. The absence of a well-annotated reference genome in this compulsory outcrossing, very diverse species limits in-depth studies on the genes inv…	2019	12	3	G3 (Bethesda)	G3 (Bethesda, Md.)	NA	Stam	Remco	Phytopathology, Technical University Munich, Germany,	stam@wzw.tum.de	https://doi.org/10.1534/g3.119.400529	Solanum chilense	na	1	0	27	na	7.21E+08
28369201	32694197	10.1534/g3.120.401345	1	Reference Genome for the Highly Transformable <i>Setaria viridis</i> ME034V.	Setaria viridis (green foxtail) is an important model system for improving cereal crops due to its diploid genome, ease of cultivation, and use of C4 photosynthesis. The S. viridis accession ME034V is exceptionally transformable, but the lack of a sequenced genome for this accession has limited its utility. We present a 397 Mb highly contiguous de novo assembly of ME034V using ultra-long nanopore…	2020	10	5	G3 (Bethesda)	G3 (Bethesda, Md.)	NA	Thielen	Peter M	Johns Hopkins University Applied Physics Laboratory, Laurel, Maryland 20723	NA	https://doi.org/10.1534/g3.120.401345	Setaria viridis	2x	1	0	21	na	4.32E+08
28369201	31001306	10.3389/fpls.2019.00392	1	The <i>Boechera</i> Genus as a Resource for Apomixis Research.	The genera Boechera (A. Löve et D. Löve) and Arabidopsis, the latter containing the model plant Arabidopsis thaliana, belong to the same clade within the Brassicaceae family. Boechera is the only among the more than 370 genera in the Brassicaceae where apomixis is well documented. Apomixis refers to the asexual reproduction through seed, and a better understanding of the underlying mechanisms has…	2019	1	1	Front Plant Sci	Frontiers in plant science	NA	Brukhin	Vladimir	Theodosius Dobzhansky Center for Genome Bioinformatics, St. Petersburg State University, Saint Petersburg, Russia	NA	https://doi.org/10.3389/fpls.2019.00392	na	na	na	na	na	na	na	na	na	na
28369201	32143301	10.3390/genes11030274	1	High Contiguity De Novo Genome Sequence Assembly of Trifoliate Yam (<i>Dioscorea dumetorum</i>) Using Long Read Sequencing.	Trifoliate yam (Dioscorea dumetorum) is one example of an orphan crop, not traded internationally. Post-harvest hardening of the tubers of this species starts within 24 h after harvesting and renders the tubers inedible. Genomic resources are required for D. dumetorum to improve breeding for non-hardening varieties as well as for other traits. We sequenced the D. dumetorum genome and generated th…	2020	3	4	Genes (Basel)	Genes	NA	Siadjeu	Christian	Institute for Biology and Environmental Sciences, Biodiversity and Evolution of Plants, Carl-von-Ossietzky University Oldenburg, Carl-von-Ossietzky Str. 9-11, 26111 Oldenburg, Germany	NA	https://doi.org/10.3390/genes11030274	Dioscorea dumetorum	2x	1	1	19/21/23/25	na	2.54E+08	(k=21)AB:0.6/AABB:0.24/AAABB:0.03/AAAB:0.02	different ploidy levels inferred from dif kmers in smudgeplot analysis	File S12_corrected-updated
28369201	32085566	10.3390/plants9020270	1	Rooibos (<i>Aspalathus linearis</i>) Genome Size Estimation Using Flow Cytometry and K-Mer Analyses.	Plant genomes provide information on biosynthetic pathways involved in the production of industrially relevant compounds. Genome size estimates are essential for the initiation of genome projects. The genome size of rooibos (Aspalathus linearis species complex) was estimated using DAPI flow cytometry and k-mer analyses. For flow cytometry, a suitable nuclei isolation buffer, plant tissue and a tr…	2020	2	18	Plants (Basel)	Plants (Basel, Switzerland)	NA	Mgwatyu	Yamkela	South African National Bioinformatics Institute (SANBI), University of the Western Cape, Robert Sobukwe Road, Bellville 7535, South Africa	NA	https://doi.org/10.3390/plants9020270	Aspalathus linearis	2x	1	0	na	na	7.60E+08		averages
32188846	34512094	10.3897/phytokeys.181.69045	1	<i>Hanguanadeflexa</i> (Hanguanaceae), a new forest species from Sarawak, Borneo.	Hanguanadeflexa sp. nov. (Hanguanaceae) from Lawas district, Sarawak, Malaysia (northern Borneo) is described and illustrated, bringing the total number of species in Borneo to eight. The new species differs from all other recognized Hanguana species by a combination of flat leaf blade, deflexed infructescences, one-seeded dull red fruits with centrally positioned stigma and globose seed with wed…	2021	1	1	PhytoKeys	PhytoKeys	NA	Hroneš	Michal	Department of Botany, Palacký University, Šlechtitelů 27, Olomouc, CZ-78371, Czech Republic	NA	https://doi.org/10.3897/phytokeys.181.69045	Hanguana deflexa	4x	0	1	21	na	na
28369201	30693153	10.1002/aps3.1207		<i>EyeChrom</i> and <i>CCDBcurator:</i> Visualizing chromosome count data from plants.	Chromosome count data are available for hundreds of plant species and can be explored in text-only format at the Chromosome Counts Database (http://ccdb.tau.ac.il). CCDBcurator and EyeChrom are an R package and a web application, respectively, that first curate and then visualize these data graphically, so that intra- and interspecific variation of chromosome numbers can be easily summarized and …	2019	1	1	Appl Plant Sci	Applications in plant sciences	NA	Rivero	Rodrigo	Department of Biology University of Florida Box 118525 Gainesville Florida 32611 USA	NA	https://doi.org/10.1002/aps3.1207
28369201	30680137	10.1002/ece3.4778		Near-complete genome assembly and annotation of the yellow drum (<i>Nibea albiflora</i>) provide insights into population and evolutionary characteristics of this species.	Yellow drum (Nibea albiflora) is an important fish species in capture fishery and aquaculture in East Asia. We herein report the first and near-complete genome assembly of an ultra-homologous gynogenic female yellow drum using Illumina short sequencing reads. In summary, a total of 154.2 Gb of raw reads were generated via whole-genome sequencing and were assembled to 565.3 Mb genome with a contig…	2019	1	1	Ecol Evol	Ecology and evolution	NA	Han	Zhaofang	Key Laboratory of Healthy Mariculture for the East China Sea, Ministry of Agriculture, Fisheries College Jimei University Xiamen China	NA	https://doi.org/10.1002/ece3.4778
28369201	32184981	10.1002/ece3.5991		New genome assembly of the barn owl (<i>Tyto alba alba</i>).	New genomic tools open doors to study ecology, evolution, and population genomics of wild animals. For the Barn owl species complex, a cosmopolitan nocturnal raptor, a very fragmented draft genome was assembled for the American species (Tyto furcata pratincola) (Jarvis et al. 2014). To improve the genome, we assembled de novo Illumina and Pacific Biosciences (PacBio) long reads sequences of its E…	2020	3	5	Ecol Evol	Ecology and evolution	NA	Ducrest	Anne-Lyse	Department of Ecology and Evolution University of Lausanne Lausanne Switzerland	NA	https://doi.org/10.1002/ece3.5991
28369201	33144944	10.1002/ece3.6680		Genome structure and content of the rice root-knot nematode (<i>Meloidogyne graminicola</i>).	Discovered in the 1960s, Meloidogyne graminicola is a root-knot nematode species considered as a major threat to rice production. Yet, its origin, genomic structure, and intraspecific diversity are poorly understood. So far, such studies have been limited by the unavailability of a sufficiently complete and well-assembled genome. In this study, using a combination of Oxford Nanopore Technologies …	2020	10	1	Ecol Evol	Ecology and evolution	NA	Phan	Ngan Thi	IRD-CIRAD-University of Montpellier UMR Interactions Plantes Microorganismes Environnement (IPME) Montpellier France	NA	https://doi.org/10.1002/ece3.6680
28369201	31007946	10.1002/evl3.110		Comparative genomics of 10 new <i>Caenorhabditis</i> species.	The nematode Caenorhabditis elegans has been central to the understanding of metazoan biology. However, C. elegans is but one species among millions and the significance of this important model organism will only be fully revealed if it is placed in a rich evolutionary context. Global sampling efforts have led to the discovery of over 50 putative species from the genus Caenorhabditis, many of whi…	2019	4	1	Evol Lett	Evolution letters	NA	Stevens	Lewis	Institute of Evolutionary Biology, Ashworth Laboratories, School of Biological Sciences University of Edinburgh Edinburgh EH9 3JT United Kingdom	NA	https://doi.org/10.1002/evl3.110
28369201	35127137	10.1002/evl3.265		Age-specific survivorship and fecundity shape genetic diversity in marine fishes.	Genetic diversity varies among species due to a range of eco-evolutionary processes that are not fully understood. The neutral theory predicts that the amount of variation in the genome sequence between different individuals of the same species should increase with its effective population size ( <mml:math xmlns:mml="http://www.w3.org/1998/Math/MathML"> <mml:mrow><mml:msub><mml:mi>N</mml:mi> <mml…	2022	2	1	Evol Lett	Evolution letters	NA	Barry	Pierre	ISEM, Univ Montpellier, CNRS, EPHE, IRD Montpellier France	NA	https://doi.org/10.1002/evl3.265
28369201	35059852	10.1007/s00203-022-02760-w		Arenibacterium arenosum sp. nov., isolated from sea sand.	A Gram-negative, non-motile, short rod-shaped aerobic bacterial strain CAU 1593<sup>T</sup> was isolated from a coastal sand sample collected in the Republic of Korea. Cells of strain CAU 1593<sup>T</sup> grew optimally at 30 °C and pH 7.5 in 4% (w/v) NaCl. Phylogenetic analysis based on the 16S rRNA gene sequence revealed that strain CAU 1593<sup>T</sup> had the highest similarity to Arenibacter…	2022	1	20	Arch Microbiol	Archives of microbiology	NA	Jeong	Jiseon	Department of Microbiology, Chung-Ang University College of Medicine, Seoul, 06974, Republic of Korea	NA	https://doi.org/10.1007/s00203-022-02760-w
28369201	33410934	10.1007/s00248-020-01647-x		First Genome of Labyrinthula sp., an Opportunistic Seagrass Pathogen, Reveals Novel Insight into Marine Protist Phylogeny, Ecology and CAZyme Cell-Wall Degradation.	Labyrinthula spp. are saprobic, marine protists that also act as opportunistic pathogens and are the causative agents of seagrass wasting disease (SWD). Despite the threat of local- and large-scale SWD outbreaks, there are currently gaps in our understanding of the drivers of SWD, particularly surrounding Labyrinthula spp. virulence and ecology. Given these uncertainties, we investigated the Laby…	2021	8	1	Microb Ecol	Microbial ecology	NA	Tan	Mun Hua	Centre of Integrative Ecology, School of Life and Environmental Sciences, Deakin University, Geelong, Victoria, Australia	NA	https://doi.org/10.1007/s00248-020-01647-x
28369201	33098466	10.1007/s10126-020-10001-8		Genomic and Transcriptomic Analyses of Bioluminescence Genes in the Enope Squid Watasenia scintillans.	Watasenia scintillans, a sparkling enope squid, has bioluminescence organs to illuminate its body with its own luciferase activity. To clarify the molecular mechanism underlying its scintillation, we analysed high-throughput sequencing data acquired previously and obtained draft genome sequences accomplished with comparative genomic data among the cephalopods. The genome mapped by transcriptome d…	2020	12	1	Mar Biotechnol (NY)	Marine biotechnology (New York, N.Y.)	NA	Yoshida	Masa-Aki	Marine Biological Science Section, Education and Research Center for Biological Resources, Faculty of Life and Environmental Sciences, Shimane University, Oki, Japan. e-u.ac	mayoshida@life.shiman	https://doi.org/10.1007/s10126-020-10001-8
28369201	32124169	10.1007/s11033-020-05348-z		Genome survey and development of polymorphic microsatellite loci for Sillago sihama based on Illumina sequencing technology.	In this study, we first conducted a genome survey assay for Sillago sihama by Illumina sequencing platform, and then developed 15 polymorphic microsatellite loci in a wild population. A total of 129.46 Gb raw data were obtained, of which 115.07 Gb were clean data, with a sequencing depth of 179.3-folds. This genome was estimated to be 522.6 Mb in size, with the heterozygosity, repeat content and …	2020	4	1	Mol Biol Rep	Molecular biology reports	NA	Qiu	Bixun	Guangdong Provincial Key Laboratory of Marine Biotechnology, Institute of Marine Sciences, Shantou University, 243 Daxue Road, Shantou, 515063, China	NA	https://doi.org/10.1007/s11033-020-05348-z
28369201	34448059	10.1007/s11274-021-03128-w		Metagenome-assembled genome of a Chitinophaga sp. and its potential in plant biomass degradation, as well of affiliated Pandoraea and Labrys species.	The prospection of new degrading enzymes of the plant cell wall has been the subject of many studies and is fundamental for industries, due to the great biotechnological importance of achieving a more efficient depolymerization conversion from plant polysaccharides to fermentable sugars, which are useful not only for biofuel production but also for various bioproducts. Thus, we explored the shotg…	2021	8	27	World J Microbiol Biotechnol	World journal of microbiology & biotechnology	NA	Funnicelli	Michelli Inácio Gonçalves	Programa de Pós-Graduação em Microbiologia Agropecuária, Faculdade de Ciências Agrárias e Veterinárias, Universidade Estadual Paulista (UNESP), Jaboticabal, SP, Brazil	NA	https://doi.org/10.1007/s11274-021-03128-w
28369201	33887183	10.1016/j.cub.2021.03.089		Concerted evolution reveals co-adapted amino acid substitutions in Na<sup>+</sup>K<sup>+</sup>-ATPase of frogs that prey on toxic toads.	Although gene duplication is an important source of evolutionary innovation, the functional divergence of duplicates can be opposed by ongoing gene conversion between them. Here, we report on the evolution of a tandem duplication of Na<sup>+</sup>,K<sup>+</sup>-ATPase subunit α1 (ATP1A1) shared by frogs in the genus Leptodactylus, a group of species that feeds on toxic toads. One ATP1A1 paralog e…	2021	6	21	Curr Biol	Current biology : CB	NA	Mohammadi	Shabnam	School of Biological Sciences, University of Nebraska, Lincoln, NE, USA	NA	https://doi.org/10.1016/j.cub.2021.03.089
28369201	32637481	10.1016/j.dib.2020.105861		Dataset for genome sequencing and de novo assembly of the Vietnamese bighead catfish (<i>Clarias macrocephalus</i> Günther, 1864).	Freshwater catfish of the genus Clarias, known as the airbreathing catfish, are widespread and important for food security through small scale inland fisheries and aquaculture. Limited genomic data are available for this important group of fishes. The bighead catfish (Clarias macrocephalus) is a commercial aquaculture species in southeast Asia used for aquaculture and threatened in its natural en…	2020	8	1	Data Brief	Data in brief	NA	Duong	Thuy-Yen	College of Aquaculture and Fisheries, Can Tho University, Can Tho City, Viet Nam	NA	https://doi.org/10.1016/j.dib.2020.105861
28369201	34660857	10.1016/j.dib.2021.107424		Draft genome sequence, annotation and SSR mining data of <i>Oryctes rhinoceros</i> Linn. (Coleoptera: Scarabaeidae), the coconut rhinoceros beetle.	The coconut rhinoceros beetle (CRB), Oryctes rhinoceros Linn. (Coleoptera: Scarabaeidae), is one of the major pests of coconut causing severe yield losses. The adult beetles feed on unopened spear leaf (resulting in the typical 'V'-shaped cuts), spathes, inflorescence, and tender nut leading to stunted palm growth and yield reduction. Moreover, these damages serve as predisposing factors to the e…	2021	10	1	Data Brief	Data in brief	NA	K	Rajesh M	ICAR-Central Plantation Crops Research Institute, Kasaragod, Kerala 671124, India	NA	https://doi.org/10.1016/j.dib.2021.107424
28369201	34189321	10.1016/j.heliyon.2021.e07291		Genomic insights into the sessile life and biofouling of barnacles (Crustacea: Cirripedia).	Members of the infraclass Cirripedia, commonly called barnacles, are unique among the subphylum Crustacea in that they exhibit a biphasic life cycle with a planktonic larval stage and a sessile adult stage. Understanding their unique sessile life and mechanisms of attachment are hampered by the lack of genomic resources. Here, we present a 746 Mb genome assembly of Lepas anserifera - the first se…	2021	6	1	Heliyon	Heliyon	NA	Ip	Jack Chi-Ho	Department of Biology and Hong Kong Southern Marine Science and Engineering Guangdong Laboratory (Guangzhou), Hong Kong Baptist University, Hong Kong	NA	https://doi.org/10.1016/j.heliyon.2021.e07291
28369201	34189441	10.1016/j.isci.2021.102680		Genome reduction and relaxed selection is associated with the transition to symbiosis in the basidiomycete genus <i>Podaxis</i>.	Insights into the genomic consequences of symbiosis for basidiomycete fungi associated with social insects remain sparse. Capitalizing on viability of spores from centuries-old herbarium specimens of free-living, facultative, and specialist termite-associated Podaxis fungi, we obtained genomes of 10 specimens, including two type species described by Linnaeus &gt;240 years ago. We document that th…	2021	6	25	iScience	iScience	NA	Conlon	Benjamin H	Section for Ecology and Evolution, Department of Biology, University of Copenhagen, Universitetsparken 15, 2100 Copenhagen Ø, Denmark	NA	https://doi.org/10.1016/j.isci.2021.102680
28369201	34778752	10.1016/j.xplc.2021.100247		Chromosome-scale assembly reveals asymmetric paleo-subgenome evolution and targets for the acceleration of fungal resistance breeding in the nut crop, pecan.	Pecan (Carya illinoinensis) is a tree nut crop of worldwide economic importance that is rich in health-promoting factors. However, pecan production and nut quality are greatly challenged by environmental stresses such as the outbreak of severe fungal diseases. Here, we report a high-quality, chromosome-scale genome assembly of the controlled-cross pecan cultivar 'Pawnee' constructed by integratin…	2021	11	8	Plant Commun	Plant communications	NA	Xiao	Lihong	State Key Laboratory of Subtropical Silviculture, Zhejiang A&F University, No. 666 Wusu St. Lin'an District, Hangzhou 311300, China	NA	https://doi.org/10.1016/j.xplc.2021.100247
28369201	30346939	10.1038/nbt.4277		De novo assembly of haplotype-resolved genomes with trio binning.	Complex allelic variation hampers the assembly of haplotype-resolved sequences from diploid genomes. We developed trio binning, an approach that simplifies haplotype assembly by resolving allelic variation before assembly. In contrast with prior approaches, the effectiveness of our method improved with increasing heterozygosity. Trio binning uses short reads from two parental genomes to first par…	2018	10	22	Nat Biotechnol	Nature biotechnology	NA	Koren	Sergey	Genome Informatics Section, Computational and Statistical Genomics Branch, National Human Genome Research Institute, Bethesda, Maryland, USA	NA	https://doi.org/10.1038/nbt.4277
28369201	34272503	10.1038/s41437-021-00457-2		Evolutionary transition to XY sex chromosomes associated with Y-linked duplication of a male hormone gene in a terrestrial isopod.	Sex chromosomes are highly variable in some taxonomic groups, but the evolutionary mechanisms underlying this diversity are not well understood. In terrestrial isopod crustaceans, evolutionary turnovers in sex chromosomes are frequent, possibly caused by Wolbachia, a vertically-transmitted endosymbiont causing male-to-female sex reversal. Here, we use surgical manipulations and genetic crosses, p…	2021	9	1	Heredity (Edinb)	Heredity	NA	Russell	Aubrie	Department of Biological Sciences, State University of New York at Oswego, Oswego, NY, USA	NA	https://doi.org/10.1038/s41437-021-00457-2
28369201	30979905	10.1038/s41467-019-09575-2		Platanus-allee is a de novo haplotype assembler enabling a comprehensive access to divergent heterozygous regions.	The ultimate goal for diploid genome determination is to completely decode homologous chromosomes independently, and several phasing programs from consensus sequences have been developed. These methods work well for lowly heterozygous genomes, but the manifold species have high heterozygosity. Additionally, there are highly divergent regions (HDRs), where the haplotype sequences differ considerab…	2019	4	12	Nat Commun	Nature communications	NA	Kajitani	Rei	School of Life Science and Technology, Tokyo Institute of Technology, Meguro-ku, Tokyo, 152-8550, Japan	NA	https://doi.org/10.1038/s41467-019-09575-2
28369201	31201315	10.1038/s41467-019-10550-0		Genomic signatures of heterokaryosis in the oomycete pathogen Bremia lactucae.	Lettuce downy mildew caused by Bremia lactucae is the most important disease of lettuce globally. This oomycete is highly variable and rapidly overcomes resistance genes and fungicides. The use of multiple read types results in a high-quality, near-chromosome-scale, consensus assembly. Flow cytometry plus resequencing of 30 field isolates, 37 sexual offspring, and 19 asexual derivatives from sing…	2019	6	14	Nat Commun	Nature communications	NA	Fletcher	Kyle	Genome Center, University of California, Davis, CA, 95616, USA	NA	https://doi.org/10.1038/s41467-019-10550-0
28369201	32188846	10.1038/s41467-020-14998-3		GenomeScope 2.0 and Smudgeplot for reference-free profiling of polyploid genomes.	An important assessment prior to genome assembly and related analyses is genome profiling, where the k-mer frequencies within raw sequencing reads are analyzed to estimate major genome characteristics such as size, heterozygosity, and repetitiveness. Here we introduce GenomeScope 2.0 (https://github.com/tbenavi1/genomescope2.0), which applies combinatorial theory to establish a detailed mathemati…	2020	3	18	Nat Commun	Nature communications	NA	Ranallo-Benavidez	T Rhyker	Johns Hopkins University, Baltimore, MD, USA	tbenavi1@jhu.edu	https://doi.org/10.1038/s41467-020-14998-3
28369201	32561724	10.1038/s41467-020-16801-9		Jellyfish genomes reveal distinct homeobox gene clusters and conservation of small RNA processing.	The phylum Cnidaria represents a close outgroup to Bilateria and includes familiar animals including sea anemones, corals, hydroids, and jellyfish. Here we report genome sequencing and assembly for true jellyfish Sanderia malayensis and Rhopilema esculentum. The homeobox gene clusters are characterised by interdigitation of Hox, NK, and Hox-like genes revealing an alternate pathway of ANTP class …	2020	6	19	Nat Commun	Nature communications	NA	Nong	Wenyan	School of Life Sciences, Simon F.S. Li Marine Science Laboratory, State Key Laboratory of Agrobiotechnology, The Chinese University of Hong Kong, Shatin, Hong Kong	NA	https://doi.org/10.1038/s41467-020-16801-9
28369201	33911078	10.1038/s41467-020-20536-y		Extended haplotype-phasing of long-read de novo genome assemblies using Hi-C.	Haplotype-resolved genome assemblies are important for understanding how combinations of variants impact phenotypes. To date, these assemblies have been best created with complex protocols, such as cultured cells that contain a single-haplotype (haploid) genome, single cells where haplotypes are separated, or co-sequencing of parental genomes in a trio-based approach. These approaches are impract…	2021	4	28	Nat Commun	Nature communications	NA	Kronenberg	Zev N	Phase Genomics, Seattle, WA, USA	zkronenberg@pacificbiosciences.com	https://doi.org/10.1038/s41467-020-20536-y
32188846	35190553	10.1038/s41467-022-28634-9		Nuclear genome of Bulinus truncatus, an intermediate host of the carcinogenic human blood fluke Schistosoma haematobium.	Some snails act as intermediate hosts (vectors) for parasitic flatworms (flukes) that cause neglected tropical diseases, such as schistosomiases. Schistosoma haematobium is a blood fluke that causes urogenital schistosomiasis and induces bladder cancer and increased risk of HIV infection. Understanding the molecular biology of the snail and its relationship with the parasite could guide developme…	2022	2	21	Nat Commun	Nature communications	NA	Young	Neil D	Faculty of Veterinary and Agricultural Sciences, The University of Melbourne, Parkville, VIC, Australia	nyoung@unimelb.edu.au	https://doi.org/10.1038/s41467-022-28634-9
32188846	35288665	10.1038/s41477-022-01102-4	1	Phylogenomics of the genus Glycine sheds light on polyploid evolution and life-strategy transition.	Polyploidy and life-strategy transitions between annuality and perenniality often occur in flowering plants. However, the evolutionary propensities of polyploids and the genetic bases of such transitions remain elusive. We assembled chromosome-level genomes of representative perennial species across the genus Glycine including five diploids and a young allopolyploid, and constructed a Glycine sup…	2022	3	5	Nat Plants	Nature plants	NA	Zhuang	Yongbin	College of Agriculture, and State Key Laboratory of Crop Biology, Shangdong Agricultural University, Tai'an, China	NA	https://doi.org/10.1038/s41477-022-01102-4
28369201	33199869	10.1038/s41559-020-01327-6		Conservative route to genome compaction in a miniature annelid.	The causes and consequences of genome reduction in animals are unclear because our understanding of this process mostly relies on lineages with often exceptionally high rates of evolution. Here, we decode the compact 73.8-megabase genome of Dimorphilus gyrociliatus, a meiobenthic segmented worm. The D. gyrociliatus genome retains traits classically associated with larger and slower-evolving genom…	2021	2	1	Nat Ecol Evol	Nature ecology & evolution	NA	Martín-Durán	José M	Sars International Centre for Marine Molecular Biology, University of Bergen, Bergen, Norway	chema.martin@qmul.ac.uk	https://doi.org/10.1038/s41559-020-01327-6
32188846	33199869	10.1038/s41559-020-01327-6		Conservative route to genome compaction in a miniature annelid.	The causes and consequences of genome reduction in animals are unclear because our understanding of this process mostly relies on lineages with often exceptionally high rates of evolution. Here, we decode the compact 73.8-megabase genome of Dimorphilus gyrociliatus, a meiobenthic segmented worm. The D. gyrociliatus genome retains traits classically associated with larger and slower-evolving genom…	2021	2	1	Nat Ecol Evol	Nature ecology & evolution	NA	Martín-Durán	José M	Sars International Centre for Marine Molecular Biology, University of Bergen, Bergen, Norway	chema.martin@qmul.ac.uk	https://doi.org/10.1038/s41559-020-01327-6
28369201	33911273	10.1038/s41586-021-03451-0		Towards complete and error-free genome assemblies of all vertebrate species.	High-quality and complete reference genome assemblies are fundamental for the application of genomics to biology, disease, and biodiversity conservation. However, such assemblies are available for only a few non-microbial species<sup>1-4</sup>. To address this issue, the international Genome 10K (G10K) consortium<sup>5,6</sup> has worked over a five-year period to evaluate and develop cost-effect…	2021	4	1	Nature	Nature	NA	Rhie	Arang	Genome Informatics Section, Computational and Statistical Genomics Branch, National Human Genome Research Institute, National Institutes of Health, Bethesda, MD, USA	NA	https://doi.org/10.1038/s41586-021-03451-0
28369201	31907489	10.1038/s41588-019-0559-8		The Indian cobra reference genome and transcriptome enables comprehensive identification of venom toxins.	Snakebite envenoming is a serious and neglected tropical disease that kills ~100,000 people annually. High-quality, genome-enabled comprehensive characterization of toxin genes will facilitate development of effective humanized recombinant antivenom. We report a de novo near-chromosomal genome assembly of Naja naja, the Indian cobra, a highly venomous, medically important snake. Our assembly has …	2020	1	1	Nat Genet	Nature genetics	NA	Suryamohan	Kushal	Molecular Biology Department, Genentech, Inc., South San Francisco, CA, USA	NA	https://doi.org/10.1038/s41588-019-0559-8
28369201	31641137	10.1038/s41597-019-0238-8		Chromosome-level genome assembly of golden pompano (Trachinotus ovatus) in the family Carangidae.	Golden pompano (Trachinotus ovatus), a marine fish in the Carangidae family, has a wide geographical distribution and adapts to severe environmental rigours. It is also an economically valuable aquaculture fish. To understand the genetic mechanism of adaption to environmental rigours and improve the production in aquaculture, we assembled its genome. By combination of Illumina and Pacbio reads, t…	2019	10	22	Sci Data	Scientific data	NA	Zhang	Dian-Chang	Key Laboratory of South China Sea Fishery Resources Exploitation & Utilization, Ministry of Agriculture and Rural Affairs, South China Sea Fisheries Research Institute, Chinese Academy of Fishery Sciences, 231 Xingang Road West, Haizhu District, Guangzhou, 510300, China	zhangdch@scsfri.ac.cn	https://doi.org/10.1038/s41597-019-0238-8	Trachinotus ovatus		1	0
28369201	31796747	10.1038/s41597-019-0311-3		Hybrid de novo whole-genome assembly and annotation of the model tapeworm Hymenolepis diminuta.	Despite the use of Hymenolepis diminuta as a model organism in experimental parasitology, a full genome description has not yet been published. Here we present a hybrid de novo genome assembly based on complementary sequencing technologies and methods. The combination of Illumina paired-end, Illumina mate-pair and Oxford Nanopore Technology reads greatly improved the assembly of the H. diminuta g…	2019	12	3	Sci Data	Scientific data	NA	Nowak	Robert M	Institute of Computer Science, Warsaw University of Technology, Warsaw, Poland	robert.nowak@pw.edu.pl	https://doi.org/10.1038/s41597-019-0311-3	Hymenolepis diminuta		1	0
32188846	33203859	10.1038/s41597-020-00743-4		Highly accurate long-read HiFi sequencing data for five complex genomes.	The PacBio<sup>®</sup> HiFi sequencing method yields highly accurate long-read sequencing datasets with read lengths averaging 10-25 kb and accuracies greater than 99.5%. These accurate long reads can be used to improve results for complex applications such as single nucleotide and structural variant detection, genome assembly, assembly of difficult polyploid or highly repetitive genomes, and ass…	2020	11	17	Sci Data	Scientific data	NA	Hon	Ting	Pacific Biosciences of California Inc., 1305 O'Brien Dr., Menlo Park, CA, 94025, USA	NA	https://doi.org/10.1038/s41597-020-00743-4
28369201	28775309	10.1038/s41598-017-07650-6		Rapid de novo assembly of the European eel genome from nanopore sequencing reads.	We have sequenced the genome of the endangered European eel using the MinION by Oxford Nanopore, and assembled these data using a novel algorithm specifically designed for large eukaryotic genomes. For this 860 Mbp genome, the entire computational process takes two days on a single CPU. The resulting genome assembly significantly improves on a previous draft based on short reads only, both in ter…	2017	8	3	Sci Rep	Scientific reports	NA	Jansen	Hans J	ZF-screens B.V., Leiden, The Netherlands	NA	https://doi.org/10.1038/s41598-017-07650-6
28369201	29367590	10.1038/s41598-018-19430-x		Whole-genome assembly of the coral reef Pearlscale Pygmy Angelfish (Centropyge vrolikii).	The diversity of DNA sequencing methods and algorithms for genome assemblies presents scientists with a bewildering array of choices. Here, we construct and compare eight candidate assemblies combining overlapping shotgun read data, mate-pair and Chicago libraries and four different genome assemblers to produce a high-quality draft genome of the iconic coral reef Pearlscale Pygmy Angelfish, Centr…	2018	1	24	Sci Rep	Scientific reports	NA	Fernandez-Silva	Iria	Institute for Biodiversity Science and Sustainability, California Academy of Sciences, San Francisco, USA	iriafernandezsilva@gmail.com	https://doi.org/10.1038/s41598-018-19430-x
28369201	30375419	10.1038/s41598-018-34188-y		Genomic signatures of local adaptation to the degree of environmental predictability in rotifers.	Environmental fluctuations are ubiquitous and thus essential for the study of adaptation. Despite this, genome evolution in response to environmental fluctuations -and more specifically to the degree of environmental predictability- is still unknown. Saline lakes in the Mediterranean region are remarkably diverse in their ecological conditions, which can lead to divergent local adaptation pattern…	2018	10	30	Sci Rep	Scientific reports	NA	Franch-Gras	Lluis	Institut Cavanilles de Biodiversitat i Biologia Evolutiva, Universitat de València, A.O.22085, 46071, Valencia, Spain. lluis.franch@uv	NA	https://doi.org/10.1038/s41598-018-34188-y
28369201	30459416	10.1038/s41598-018-35328-0		Genome sequences identify three families of Coleoptera as morphologically derived click beetles (Elateridae).	Plastoceridae Crowson, 1972, Drilidae Blanchard, 1845 and Omalisidae Lacordaire, 1857 (Elateroidea) are families of the Coleoptera with obscure phylogenetic relationships and modified morphology showing neotenic traits such as soft bodies, reduced wing cases and larviform females. We shotgun sequenced genomes of Plastocerus, Drilus and Omalisus and incorporated them into data matrices of 66 and 4…	2018	11	20	Sci Rep	Scientific reports	NA	Kusy	Dominik	Laboratory of Molecular Systematics, Department of Zoology, Faculty of Science, Palacky University, 17. listopadu 50, 771 46, Olomouc, Czech Republic	NA	https://doi.org/10.1038/s41598-018-35328-0
28369201	30696919	10.1038/s41598-018-38021-4		Study of the whole genome, methylome and transcriptome of Cordyceps militaris.	The complete genome of Cordyceps militaris was sequenced using single-molecule real-time (SMRT) sequencing technology at a coverage over 300×. The genome size was 32.57 Mb, and 14 contigs ranging from 0.35 to 4.58 Mb with an N50 of 2.86 Mb were assembled, including 4 contigs with telomeric sequences on both ends and an additional 8 contigs with telomeric sequences on either the 5' or 3' end. A me…	2019	1	29	Sci Rep	Scientific reports	NA	Chen	Yujiao	Human Genome Research Center, Tianjin University, Tianjin, 300309, China	NA	https://doi.org/10.1038/s41598-018-38021-4
28369201	30872679	10.1038/s41598-019-40955-2		Draft genome of the brown alga, Nemacystus decipiens, Onna-1 strain: Fusion of genes involved in the sulfated fucan biosynthesis pathway.	The brown alga, Nemacystus decipiens ("ito-mozuku" in Japanese), is one of the major edible seaweeds, cultivated principally in Okinawa, Japan. N. decipiens is also a significant source of fucoidan, which has various physiological activities. To facilitate brown algal studies, we decoded the ~154 Mbp draft genome of N. decipiens Onna-1 strain. The genome is estimated to contain 15,156 protein-cod…	2019	3	14	Sci Rep	Scientific reports	NA	Nishitsuji	Koki	Marine Genomics Unit, Okinawa Institute of Science and Technology Graduate University, Onna, Okinawa, 904-0495, Japan	koki.nishitsuji@oist.jp	https://doi.org/10.1038/s41598-019-40955-2
28369201	30911035	10.1038/s41598-019-41549-8		Nanopore sequencing reads improve assembly and gene annotation of the Parochlus steinenii genome.	Parochlus steinenii is a winged midge from King George Island. It is cold-tolerant and endures the harsh Antarctic winter. Previously, we reported the genome of this midge, but the genome assembly with short reads had limited contig contiguity, which reduced the completeness of the genome assembly and the annotated gene sets. Recently, assembly contiguity has been increased using nanopore technol…	2019	3	25	Sci Rep	Scientific reports	NA	Shin	Seung Chul	Unit of Polar Genomics, Korea Polar Research Institute (KOPRI), Incheon, 21990, Republic of Korea	biotech21@gmail.com	https://doi.org/10.1038/s41598-019-41549-8
28369201	31182776	10.1038/s41598-019-44775-2		Orb-weaving spider Araneus ventricosus genome elucidates the spidroin gene catalogue.	Members of the family Araneidae are common orb-weaving spiders, and they produce several types of silks throughout their behaviors and lives, from reproduction to foraging. Egg sac, prey capture thread, or dragline silk possesses characteristic mechanical properties, and its variability makes it a highly attractive material for ecological, evolutional, and industrial fields. However, the complete…	2019	6	10	Sci Rep	Scientific reports	NA	Kono	Nobuaki	Institute for Advanced Biosciences, Keio University, 246-2 Mizukami, Kakuganji, Tsuruoka, Yamagata, 997-0052, Japan	NA	https://doi.org/10.1038/s41598-019-44775-2
28369201	34819553	10.1038/s41598-021-00565-3		The genome of the diatom Chaetoceros tenuissimus carries an ancient integrated fragment of an extant virus.	Diatoms are one of the most prominent oceanic primary producers and are now recognized to be distributed throughout the world. They maintain their population despite predators, infections, and unfavourable environmental conditions. One of the smallest diatoms, Chaetoceros tenuissimus, can coexist with infectious viruses during blooms. To further understand this relationship, we sequenced the C. t…	2021	11	24	Sci Rep	Scientific reports	NA	Hongo	Yuki	Fisheries Resources Institute, Japan Fisheries Research and Education Agency, 2-12-4 Fukuura, Kanazawa, Yokohama, Kanagawa, 236-8648, Japan	hongoy@affrc.go.jp	https://doi.org/10.1038/s41598-021-00565-3
28369201	33727571	10.1038/s41598-021-84948-6		Genomics and Transcriptomics of the green mussel explain the durability of its byssus.	Mussels, which occupy important positions in marine ecosystems, attach tightly to underwater substrates using a proteinaceous holdfast known as the byssus, which is tough, durable, and resistant to enzymatic degradation. Although various byssal proteins have been identified, the mechanisms by which it achieves such durability are unknown. Here we report comprehensive identification of genes invol…	2021	3	16	Sci Rep	Scientific reports	NA	Inoue	Koji	Atmosphere and Ocean Research Institute, The University of Tokyo, Kashiwa, 277-8564, Japan. inouek@aori.u-tokyo.ac	NA	https://doi.org/10.1038/s41598-021-84948-6
28369201	33976235	10.1038/s41598-021-89091-w		Haplotype-resolved genome assembly enables gene discovery in the red palm weevil Rhynchophorus ferrugineus.	The red palm weevil Rhynchophorus ferrugineus (Coleoptera: Curculionidae) is an economically-important invasive species that attacks multiple species of palm trees around the world. A better understanding of gene content and function in R. ferrugineus has the potential to inform pest control strategies and thereby mitigate economic and biodiversity losses caused by this species. Using 10x Genomic…	2021	5	11	Sci Rep	Scientific reports	NA	Dias	Guilherme B	Department of Genetics and Institute of Bioinformatics, University of Georgia, Athens, GA, 30602, USA	guilherme.dias@uga.edu	https://doi.org/10.1038/s41598-021-89091-w
28369201	33972587	10.1038/s41598-021-89146-y		Macrosynteny analysis between Lentinula edodes and Lentinula novae-zelandiae reveals signals of domestication in Lentinula edodes.	The basidiomycete fungus Lentinula novae-zelandiae is endemic to New Zealand and is a sister taxon to Lentinula edodes, the second most cultivated mushroom in the world. To explore the biology of this organism, a high-quality chromosome level reference genome of L. novae-zelandiae was produced. Macrosyntenic comparisons between the genome assembly of L. novae-zelandiae, L. edodes and a set of thr…	2021	5	10	Sci Rep	Scientific reports	NA	Smith	Christopher Alan	Manaaki Whenua - Landcare Research, Auckland, New Zealand	smithc@landcareresearch.co.nz	https://doi.org/10.1038/s41598-021-89146-y
28369201	34226617	10.1038/s41598-021-93257-x		Sequencing an F1 hybrid of Silurus asotus and S. meridionalis enabled the assembly of high-quality parental genomes.	Genome complexity such as heterozygosity may heavily influence its de novo assembly. Sequencing somatic cells of the F1 hybrids harboring two sets of genetic materials from both of the paternal and maternal species may avoid alleles discrimination during assembly. However, the feasibility of this strategy needs further assessments. We sequenced and assembled the genome of an F1 hybrid between Sil…	2021	7	5	Sci Rep	Scientific reports	NA	Chen	Weitao	Pearl River Fisheries Research Institute, Chinese Academy of Fishery Science, Guangzhou, 510380, China	NA	https://doi.org/10.1038/s41598-021-93257-x
28369201	34341414	10.1038/s41598-021-95106-3		Diploid genomic architecture of Nitzschia inconspicua, an elite biomass production diatom.	A near-complete diploid nuclear genome and accompanying circular mitochondrial and chloroplast genomes have been assembled from the elite commercial diatom species Nitzschia inconspicua. The 50 Mbp haploid size of the nuclear genome is nearly double that of model diatom Phaeodactylum tricornutum, but 30% smaller than closer relative Fragilariopsis cylindrus. Diploid assembly, which was facilitate…	2021	8	2	Sci Rep	Scientific reports	NA	Oliver	Aaron	Center for Marine Biotechnology and Biomedicine, Scripps Institution of Oceanography, University of California, San Diego, La Jolla, CA, USA	NA	https://doi.org/10.1038/s41598-021-95106-3
28369201	30480097	10.1038/s42003-018-0207-3		An improved genome assembly for <i>Larimichthys crocea</i> reveals hepcidin gene expansion with diversified regulation and function.	Larimichthys crocea (large yellow croaker) is a type of perciform fish well known for its peculiar physiological properties and economic value. Here, we constructed an improved version of the L. crocea genome assembly, which contained 26,100 protein-coding genes. Twenty-four pseudo-chromosomes of L. crocea were also reconstructed, comprising 90% of the genome assembly. This improved assembly reve…	2018	1	1	Commun Biol	Communications biology	NA	Mu	Yinnan	Institute of Oceanology, College of Animal Sciences, Fujian Agriculture and Forestry University, 350002, Fuzhou, China	NA	https://doi.org/10.1038/s42003-018-0207-3
28369201	31583288	10.1038/s42003-019-0606-0		Divergent evolutionary trajectories following speciation in two ectoparasitic honey bee mites.	Multispecies host-parasite evolution is common, but how parasites evolve after speciating remains poorly understood. Shared evolutionary history and physiology may propel species along similar evolutionary trajectories whereas pursuing different strategies can reduce competition. We test these scenarios in the economically important association between honey bees and ectoparasitic mites by sequen…	2019	1	1	Commun Biol	Communications biology	NA	Techer	Maeva A	Okinawa Institute of Science and Technology, 1919-1 Tancha Onna-son, 904-0495 Okinawa, Japan	NA	https://doi.org/10.1038/s42003-019-0606-0
28369201	33469163	10.1038/s42003-020-01637-2		Horseshoe crab genomes reveal the evolution of genes and microRNAs after three rounds of whole genome duplication.	Whole genome duplication (WGD) has occurred in relatively few sexually reproducing invertebrates. Consequently, the WGD that occurred in the common ancestor of horseshoe crabs ~135 million years ago provides a rare opportunity to decipher the evolutionary consequences of a duplicated invertebrate genome. Here, we present a high-quality genome assembly for the mangrove horseshoe crab Carcinoscorpi…	2021	1	19	Commun Biol	Communications biology	NA	Nong	Wenyan	School of Life Sciences, Simon F.S. Li Marine Science Laboratory, State Key Laboratory of Agrobiotechnology, The Chinese University of Hong Kong, Hong Kong, China	NA	https://doi.org/10.1038/s42003-020-01637-2
28369201	32581279	10.1038/s42003-020-1060-8		The genome of pest Rhynchophorus ferrugineus reveals gene families important at the plant-beetle interface.	The red palm weevil, Rhynchophorus ferrugineus, infests palm plantations, leading to large financial losses and soil erosion. Pest-host interactions are poorly understood in R. ferrugineus, but the analysis of genetic diversity and pest origins will help advance efforts to eradicate this pest. We sequenced the genome of R. ferrugineus using a combination of paired-end Illumina sequencing (150 bp)…	2020	6	24	Commun Biol	Communications biology	NA	Hazzouri	Khaled Michel	Khalifa Center for Genetic Engineering and Biotechnology, United Arab Emirates University, PO Box 15551, Al Ain, UAE	NA	https://doi.org/10.1038/s42003-020-1060-8
32188846	33712682	10.1038/s42003-021-01781-3		Nutrient-driven genome evolution revealed by comparative genomics of chrysomonad flagellates.	Phototrophic eukaryotes have evolved mainly by the primary or secondary uptake of photosynthetic organisms. A return to heterotrophy occurred multiple times in various protistan groups such as Chrysophyceae, despite the expected advantage of autotrophy. It is assumed that the evolutionary shift to mixotrophy and further to heterotrophy is triggered by a differential importance of nutrient and car…	2021	3	12	Commun Biol	Communications biology	NA	Majda	Stephan	Department of Biodiversity, University of Duisburg-Essen, Essen, Germany. stephan.majda@uni-due	NA	https://doi.org/10.1038/s42003-021-01781-3
28369201	34059788	10.1038/s42003-021-02160-8		Genome of the fatal tapeworm Sparganum proliferum uncovers mechanisms for cryptic life cycle and aberrant larval proliferation.	The cryptic parasite Sparganum proliferum proliferates in humans and invades tissues and organs. Only scattered cases have been reported, but S. proliferum infection is always fatal. However, S. proliferum's phylogeny and life cycle remain enigmatic. To investigate the phylogenetic relationships between S. proliferum and other cestode species, and to examine the mechanisms underlying pathogenicit…	2021	5	31	Commun Biol	Communications biology	NA	Kikuchi	Taisei	Faculty of Medicine, University of Miyazaki, Miyazaki, Japan. taisei_ki-u.ac	kikuchi@med.miyaza	https://doi.org/10.1038/s42003-021-02160-8
28369201	34172835	10.1038/s42003-021-02335-3		A de novo transcriptional atlas in Danaus plexippus reveals variability in dosage compensation across tissues.	A detailed knowledge of gene function in the monarch butterfly is still lacking. Here we generate a genome assembly from a Mexican nonmigratory population and used RNA-seq data from 14 biological samples for gene annotation and to construct an atlas portraying the breadth of gene expression during most of the monarch life cycle. Two thirds of the genes show expression changes, with long noncoding…	2021	6	25	Commun Biol	Communications biology	NA	Ranz	José M	Department of Ecology and Evolutionary Biology, University of California Irvine, Irvine, CA, USA	jranz@uci.edu	https://doi.org/10.1038/s42003-021-02335-3
32188846	34504275	10.1038/s42003-021-02602-3		A highly-contiguous genome assembly of the Eurasian spruce bark beetle, Ips typographus, provides insight into a major forest pest.	Conifer-feeding bark beetles are important herbivores and decomposers in forest ecosystems. These species complete their life cycle in nutritionally poor substrates and some can kill enormous numbers of trees during population outbreaks. The Eurasian spruce bark beetle (Ips typographus) can destroy &gt;100 million m<sup>3</sup> of spruce in a single year. We report a 236.8 Mb I. typographus genom…	2021	9	9	Commun Biol	Communications biology	NA	Powell	Daniel	Czech University of Life Sciences Prague, Faculty of Forestry and Wood Sciences, Excellent Team for Mitigation (ETM), Kamýcká 129, Praha 6, Suchdol, Czech Republic	NA	https://doi.org/10.1038/s42003-021-02602-3
28369201	35177826	10.1038/s42003-022-03097-2		Population genomic signatures of the oriental fruit moth related to the Pleistocene climates.	The Quaternary climatic oscillations are expected to have had strong impacts on the evolution of species. Although legacies of the Quaternary climates on population processes have been widely identified in diverse groups of species, adaptive genetic changes shaped during the Quaternary have been harder to decipher. Here, we assembled a chromosome-level genome of the oriental fruit moth and compar…	2022	2	17	Commun Biol	Communications biology	NA	Cao	Li-Jun	Institute of Plant Protection, Beijing Academy of Agriculture and Forestry Sciences, 9 Shuguanghuayuan Middle Road, Haidian District, Beijing, 100097, China	NA	https://doi.org/10.1038/s42003-022-03097-2
28369201	30778257	10.1038/sdata.2019.22		A draft genome assembly of the solar-powered sea slug Elysia chlorotica.	Elysia chlorotica, a sacoglossan sea slug found off the East Coast of the United States, is well-known for its ability to sequester chloroplasts from its algal prey and survive by photosynthesis for up to 12 months in the absence of food supply. Here we present a draft genome assembly of E. chlorotica that was generated using a hybrid assembly strategy with Illumina short reads and PacBio long re…	2019	2	19	Sci Data	Scientific data	NA	Cai	Huimin	Department of Computer Science, City University of Hong Kong, Hong Kong 999077, China	NA	https://doi.org/10.1038/sdata.2019.22	Elysia chlorotica		1	0
28369201	30806641	10.1038/sdata.2019.29		Draft genomic and transcriptome resources for marine chelicerate Tachypleus tridentatus.	Chinese horseshoe crabs (Tachypleus tridentatus), ancient marine arthropods dating back to the mid-Palaeozoic Era, have provided valuable resources for the detection of bacterial or fungal contamination. However, excessive exploitation for the amoebocyte lysate of Tachypleus has dramatically decreased the population of the Chinese horseshoe crabs. Thus, we present sequencing, assembly and annotat…	2019	2	26	Sci Data	Scientific data	NA	Liao	Yong Yan	Guangxi Key Laboratory of Beibu Gulf Marine Biodiversity Conservation, Qinzhou, 53501 Guangxi, China	NA	https://doi.org/10.1038/sdata.2019.29	Tachypleus tridentatus		1	0
28369201	34046176	10.1039/d1ra00997d		GNPS-guided discovery of xylacremolide C and D, evaluation of their putative biosynthetic origin and bioactivity studies of xylacremolide A and B.	Targeted HRMS<sup>2</sup>-GNPS-based metabolomic analysis of Pseudoxylaria sp. X187, a fungal antagonist of the fungus-growing termite symbiosis, resulted in the identification of two lipopeptidic congeners of xylacremolides, named xylacremolide C and D, which are built from d-phenylalanine, l-proline and an acetyl-CoA starter unit elongated by four malonyl-CoA derived ketide units. The putative …	2021	1	24	RSC Adv	RSC advances	NA	Schalk	Felix	Chemical Biology of Microbe-Host Interactions, Leibniz Institute for Natural Product Research and Infection Biology, Hans Knöll Institute (HKI) Beutenbergstraße 11a 07745 Jena Germany Christine.beemelmanns@hki-jena	NA	https://doi.org/10.1039/d1ra00997d
28369201	33111957	10.1042/BSR20201295		Genomic characteristics and profile of microsatellite primers for Acanthogobius ommaturus by genome survey sequencing.	Acanthogobius ommaturus is one of the suitable species to study the genetic mechanism of adaptive evolution, but there are few reports on its genetics. In the present study, the genomic survey sequencing method was used to analyze the genome characters of A. ommaturus. A total of 50.50 G high-quality sequence data were obtained in the present study. From the 19-mer distribution frequency, the est…	2020	11	27	Biosci Rep	Bioscience reports	NA	Chen	Bingjie	Key Laboratory of Mariculture (Ocean University of China), Ministry of Education, Qingdao 266003, China	NA	https://doi.org/10.1042/BSR20201295
28369201	34223611	10.1042/BSR20210824		Genome survey and microsatellite motif identification of Pogonophryne albipinna.	The genus Pogonophryne is a speciose group that includes 28 species inhabiting the coastal or deep waters of the Antarctic Southern Ocean. The genus has been divided into five species groups, among which the P. albipinna group is the most deep-living group and is characterized by a lack of spots on the top of the head. Here, we carried out genome survey sequencing of P. albipinna using the Illumi…	2021	7	30	Biosci Rep	Bioscience reports	NA	Jo	Euna	Department of Biotechnology, College of Life Sciences and Biotechnology, Korea University, Seoul 02841, Korea	NA	https://doi.org/10.1042/BSR20210824
28369201	32094163	10.1073/pnas.1909907117		A cnidarian parasite of salmon (Myxozoa: <i>Henneguya</i>) lacks a mitochondrial genome.	Although aerobic respiration is a hallmark of eukaryotes, a few unicellular lineages, growing in hypoxic environments, have secondarily lost this ability. In the absence of oxygen, the mitochondria of these organisms have lost all or parts of their genomes and evolved into mitochondria-related organelles (MROs). There has been debate regarding the presence of MROs in animals. Using deep sequencin…	2020	3	10	Proc Natl Acad Sci U S A	Proceedings of the National Academy of Sciences of the United States of America	NA	Yahalomi	Dayana	School of Zoology, George S. Wise Faculty of Life Sciences, Tel Aviv University, 6997801 Tel Aviv, Israel	NA	https://doi.org/10.1073/pnas.1909907117
32188846	33229585	10.1073/pnas.2010761117		<i>Mycena</i> genomes resolve the evolution of fungal bioluminescence.	Mushroom-forming fungi in the order Agaricales represent an independent origin of bioluminescence in the tree of life; yet the diversity, evolutionary history, and timing of the origin of fungal luciferases remain elusive. We sequenced the genomes and transcriptomes of five bonnet mushroom species (Mycena spp.), a diverse lineage comprising the majority of bioluminescent fungi. Two species with h…	2020	12	8	Proc Natl Acad Sci U S A	Proceedings of the National Academy of Sciences of the United States of America	NA	Ke	Huei-Mien	Biodiversity Research Center, Academia Sinica, Taipei 115, Taiwan	cotton@sinica.edu.tw	https://doi.org/10.1073/pnas.2010761117
28369201	33836564	10.1073/pnas.2011649118		A bird-like genome from a frog: Mechanisms of genome size reduction in the ornate burrowing frog, <i>Platyplectrum ornatum</i>.	The diversity of genome sizes across the tree of life is of key interest in evolutionary biology. Various correlates of variation in genome size, such as accumulation of transposable elements (TEs) or rate of DNA gain and loss, are well known, but the underlying molecular mechanisms driving or constraining genome size are poorly understood. Here, we study one of the smallest genomes among frogs c…	2021	3	16	Proc Natl Acad Sci U S A	Proceedings of the National Academy of Sciences of the United States of America	NA	Lamichhaney	Sangeet	Department of Organismic and Evolutionary Biology, Harvard University, Cambridge, MA 02138	NA	https://doi.org/10.1073/pnas.2011649118
28369201	33972420	10.1073/pnas.2015159118		Tracking the recruitment and evolution of snake toxins using the evolutionary context provided by the <i>Bothrops jararaca</i> genome.	Venom is a key adaptive innovation in snakes, and how nonvenom genes were co-opted to become part of the toxin arsenal is a significant evolutionary question. While this process has been investigated through the phylogenetic reconstruction of toxin sequences, evidence provided by the genomic context of toxin genes remains less explored. To investigate the process of toxin recruitment, we sequence…	2021	5	18	Proc Natl Acad Sci U S A	Proceedings of the National Academy of Sciences of the United States of America	NA	Almeida	Diego Dantas	Laboratório de Toxinologia Aplicada, Center of Toxins, Immune-Response and Cell Signaling, Instituto Butantan, São Paulo 05503-900, Brazil	NA	https://doi.org/10.1073/pnas.2015159118
28369201	34011609	10.1073/pnas.2100712118		Three genomes in the algal genus <i>Volvox</i> reveal the fate of a haploid sex-determining region after a transition to homothallism.	Transitions between separate sexes (dioecy) and other mating systems are common across eukaryotes. Here, we study a change in a haploid dioecious green algal species with male- and female-determining chromosomes (U and V). The genus Volvox is an oogamous (with large, immotile female gametes and small, motile male gametes) and includes both heterothallic species (with distinct male and female geno…	2021	5	25	Proc Natl Acad Sci U S A	Proceedings of the National Academy of Sciences of the United States of America	NA	Yamamoto	Kayoko	Department of Biological Sciences, Graduate School of Science, The University of Tokyo, Tokyo 113-0033, Japan	NA	https://doi.org/10.1073/pnas.2100712118
28369201	34312234	10.1073/pnas.2107065118		Multicomponent nature underlies the extraordinary mechanical properties of spider dragline silk.	Dragline silk of golden orb-weaver spiders (Nephilinae) is noted for its unsurpassed toughness, combining extraordinary extensibility and tensile strength, suggesting industrial application as a sustainable biopolymer material. To pinpoint the molecular composition of dragline silk and the roles of its constituents in achieving its mechanical properties, we report a multiomics approach, combining…	2021	8	3	Proc Natl Acad Sci U S A	Proceedings of the National Academy of Sciences of the United States of America	NA	Kono	Nobuaki	Institute for Advanced Biosciences, Keio University, 403-1 Nihonkoku, Daihouji, Tsuruoka, Yamagata 997-0017, Japan	NA	https://doi.org/10.1073/pnas.2107065118
28369201	31971576	10.1093/bioinformatics/btaa025		Identifying and removing haplotypic duplication in primary genome assemblies.	Rapid development in long-read sequencing and scaffolding technologies is accelerating the production of reference-quality assemblies for large eukaryotic genomes. However, haplotype divergence in regions of high heterozygosity often results in assemblers creating two copies rather than one copy of a region, leading to breaks in contiguity and compromising downstream steps such as gene annotation…	2020	5	1	Bioinformatics	Bioinformatics (Oxford, England)	NA	Guan	Dengfeng	Department of Computer Science and Technology, Center for Bioinformatics, Harbin Institute of Technology, Harbin 150001, China	NA	https://doi.org/10.1093/bioinformatics/btaa025
28369201	33538292	10.1093/bioinformatics/btab068		Accurate Haplotype-Resolved Assembly Reveals The Origin Of Structural Variants For Human Trios.	Achieving a near complete understanding of how the genome of an individual affects the phenotypes of that individual requires deciphering the order of variations along homologous chromosomes in species with diploid genomes. However, true diploid assembly of long-range haplotypes remains challenging. To address this, we have developed Haplotype-resolved Assembly for Synthetic long reads using a Tr…	2021	2	4	Bioinformatics	Bioinformatics (Oxford, England)	NA	Xu	Mengyang	BGI-QingDao, Qingdao, 266555, China	NA	https://doi.org/10.1093/bioinformatics/btab068
28369201	33755103	10.1093/dnares/dsab002		The Crown Pearl: a draft genome assembly of the European freshwater pearl mussel Margaritifera margaritifera (Linnaeus, 1758).	Since historical times, the inherent human fascination with pearls turned the freshwater pearl mussel Margaritifera margaritifera (Linnaeus, 1758) into a highly valuable cultural and economic resource. Although pearl harvesting in M. margaritifera is nowadays residual, other human threats have aggravated the species conservation status, especially in Europe. This mussel presents a myriad of rare …	2021	1	2	DNA Res	DNA research : an international journal for rapid publication of reports on genes and genomes	NA	Gomes-Dos-Santos	André	CIIMAR/CIMAR-Interdisciplinary Centre of Marine and Environmental Research, University of Porto, Terminal de Cruzeiros do Porto de Leixões, Avenida General Norton de Matos, S/N, P 4450-208 Matosinhos, Portugal	NA	https://doi.org/10.1093/dnares/dsab002
32188846	33755103	10.1093/dnares/dsab002		The Crown Pearl: a draft genome assembly of the European freshwater pearl mussel Margaritifera margaritifera (Linnaeus, 1758).	Since historical times, the inherent human fascination with pearls turned the freshwater pearl mussel Margaritifera margaritifera (Linnaeus, 1758) into a highly valuable cultural and economic resource. Although pearl harvesting in M. margaritifera is nowadays residual, other human threats have aggravated the species conservation status, especially in Europe. This mussel presents a myriad of rare …	2021	1	2	DNA Res	DNA research : an international journal for rapid publication of reports on genes and genomes	NA	Gomes-Dos-Santos	André	CIIMAR/CIMAR-Interdisciplinary Centre of Marine and Environmental Research, University of Porto, Terminal de Cruzeiros do Porto de Leixões, Avenida General Norton de Matos, S/N, P 4450-208 Matosinhos, Portugal	NA	https://doi.org/10.1093/dnares/dsab002
32188846	34387305	10.1093/dnares/dsab012		Elucidation of the speciation history of three sister species of crown-of-thorns starfish (Acanthaster spp.) based on genomic analysis.	The crown-of-thorns starfish (COTS) is a coral predator that is widely distributed in Indo-Pacific Oceans. A previous phylogenetic study using partial mitochondrial sequences suggested that COTS had diverged into four distinct species, but a nuclear genome-based analysis to confirm this was not conducted. To address this, COTS species nuclear genome sequences were analysed here, sequencing Northe…	2021	8	25	DNA Res	DNA research : an international journal for rapid publication of reports on genes and genomes	NA	Yuasa	Hideaki	School of Life Science and Technology, Tokyo Institute of Technology, Meguro-ku, Tokyo 152-8550, Japan	NA	https://doi.org/10.1093/dnares/dsab012
28369201	30918953	10.1093/dnares/dsz002		A siphonous macroalgal genome suggests convergent functions of homeobox genes in algae and land plants.	Genome evolution and development of unicellular, multinucleate macroalgae (siphonous algae) are poorly known, although various multicellular organisms have been studied extensively. To understand macroalgal developmental evolution, we assembled the ∼26 Mb genome of a siphonous green alga, Caulerpa lentillifera, with high contiguity, containing 9,311 protein-coding genes. Molecular phylogeny using…	2019	4	1	DNA Res	DNA research : an international journal for rapid publication of reports on genes and genomes	NA	Arimoto	Asuka	Marine Genomics Unit, Okinawa Institute of Science and Technology Graduate University, Onna, Okinawa, Japan	NA	https://doi.org/10.1093/dnares/dsz002
28369201	31504356	10.1093/dnares/dsz019		The quagga mussel genome and the evolution of freshwater tolerance.	Freshwater dreissenid mussels evolved from marine ancestors during the Miocene ∼30 million years ago and today include some of the most successful and destructive invasive species of freshwater environments. Here, we sequenced the genome of the quagga mussel Dreissena rostriformis to identify adaptations involved in embryonic osmoregulation. We provide evidence that a lophotrochozoan-specific aqu…	2019	10	1	DNA Res	DNA research : an international journal for rapid publication of reports on genes and genomes	NA	Calcino	Andrew D	Department of Integrative Zoology, University of Vienna, Vienna, Austria	NA	https://doi.org/10.1093/dnares/dsz019
28369201	33604668	10.1093/g3journal/jkaa071		The draft genome sequence of the grove snail Cepaea nemoralis.	Studies on the shell color and banding polymorphism of the grove snail Cepaea nemoralis and the sister taxon Cepaea hortensis have provided compelling evidence for the fundamental role of natural selection in promoting and maintaining intraspecific variation. More recently, Cepaea has been the focus of citizen science projects on shell color evolution in relation to climate change and urbanizatio…	2021	2	9	G3 (Bethesda)	G3 (Bethesda, Md.)	NA	Saenko	Suzanne V	Evolutionary Ecology, Naturalis Biodiversity Center, Leiden 2333CR, the Netherlands	NA	https://doi.org/10.1093/g3journal/jkaa071
32188846	33591306	10.1093/g3journal/jkab043		First annotated draft genomes of nonmarine ostracods (Ostracoda, Crustacea) with different reproductive modes.	Ostracods are one of the oldest crustacean groups with an excellent fossil record and high importance for phylogenetic analyses but genome resources for this class are still lacking. We have successfully assembled and annotated the first reference genomes for three species of nonmarine ostracods; two with obligate sexual reproduction (Cyprideis torosa and Notodromas monacha) and the putative anci…	2021	4	15	G3 (Bethesda)	G3 (Bethesda, Md.)	NA	Tran Van	Patrick	Department of Ecology and Evolution, University of Lausanne, 1015 Lausanne, Switzerland	NA	https://doi.org/10.1093/g3journal/jkab043
28369201	33734373	10.1093/g3journal/jkab085		A high-quality, chromosome-level genome assembly of the Black Soldier Fly (Hermetia illucens L.).	Hermetia illucens L. (Diptera: Stratiomyidae), the Black Soldier Fly (BSF) is an increasingly important species for bioconversion of organic material into animal feed. We generated a high-quality chromosome-scale genome assembly of the BSF using Pacific Bioscience, 10X Genomics linked read and high-throughput chromosome conformation capture sequencing technology. Scaffolding the final assembly wi…	2021	5	7	G3 (Bethesda)	G3 (Bethesda, Md.)	NA	Generalovic	Tomas N	Department of Zoology, University of Cambridge, Cambridge CB2 3EJ, UK	NA	https://doi.org/10.1093/g3journal/jkab085
32188846	33788947	10.1093/g3journal/jkab094		Genomes of the willow-galling sawflies Euura lappo and Eupontania aestiva (Hymenoptera: Tenthredinidae): a resource for research on ecological speciation, adaptation, and gall induction.	Hymenoptera is a hyperdiverse insect order represented by over 153,000 different species. As many hymenopteran species perform various crucial roles for our environments, such as pollination, herbivory, and parasitism, they are of high economic and ecological importance. There are 99 hymenopteran genomes in the NCBI database, yet only five are representative of the paraphyletic suborder Symphyta …	2021	5	7	G3 (Bethesda)	G3 (Bethesda, Md.)	NA	Michell	Craig	Department of Environmental and Biological Sciences, University of Eastern Finland, Joensuu, 80100, Finland	NA	https://doi.org/10.1093/g3journal/jkab094
28369201	33963397	10.1093/g3journal/jkab155		Draft nuclear genome and complete mitogenome of the Mediterranean corn borer, Sesamia nonagrioides, a major pest of maize.	The Mediterranean corn borer (Sesamia nonagrioides, Noctuidae, Lepidoptera) is a major pest of maize in Europe and Africa. Here, we report an assembly of the nuclear and mitochondrial genome of a pool of inbred males and females third instar larvae, based on short- and long-read sequencing. The complete mitochondrial genome is 15,330 bp and contains all expected 13 and 24 protein-coding and RNA g…	2021	1	7	G3 (Bethesda)	G3 (Bethesda, Md.)	NA	Muller	Héloïse	Université Paris-Saclay, CNRS, IRD, UMR Évolution, Génomes, Comportement et Écologie, 91198, Gif-sur-Yvette, France	NA	https://doi.org/10.1093/g3journal/jkab155
28369201	34849827	10.1093/g3journal/jkab217		Identification of the sex chromosome system in a sand fly species, Lutzomyia longipalpis s.l.	In many animal species, sex determination is accomplished by heterogamety i.e., one of the sexes produces two types of gametes, which upon fertilization will direct the development toward males or females. Both male ("XY") and female ("ZW") heterogamety are known to occur and can be easily distinguished when the sex-chromosomes are morphologically different. However, this approach fails in cases …	2021	8	7	G3 (Bethesda)	G3 (Bethesda, Md.)	NA	Vigoder	Felipe M	Departamento de Genética, Instituto de Biologia, Universidade Federal do Rio de Janeiro, CCS, Rio de Janeiro sl A2-075 21941-971, Brazil	NA	https://doi.org/10.1093/g3journal/jkab217
32188846	34568917	10.1093/g3journal/jkab255		Improved draft reference genome for the Glassy-winged Sharpshooter (Homalodisca vitripennis), a vector for Pierce's disease.	Homalodisca vitripennis (Hemiptera: Cicadellidae), known as the glassy-winged sharpshooter, is a xylem feeding leafhopper and an important agricultural pest as a vector of Xylella fastidiosa, which causes Pierce's disease in grapes and a variety of other scorch diseases. The current H. vitripennis reference genome from the Baylor College of Medicine's i5k pilot project is a 1.4-Gb assembly with 1…	2021	9	27	G3 (Bethesda)	G3 (Bethesda, Md.)	NA	Ettinger	Cassandra L	Department of Microbiology and Plant Pathology, University of California, Riverside, Riverside, CA 92521, USA	NA	https://doi.org/10.1093/g3journal/jkab255
32188846	34515781	10.1093/g3journal/jkab268		Genome and transcriptome assemblies of the kuruma shrimp, Marsupenaeus japonicus.	The kuruma shrimp Marsupenaeus japonicus (order Decapoda, family Penaeidae) is an economically important crustacean that occurs in shallow, warm seas across the Indo-Pacific. Here, using a combination of Illumina and Oxford Nanopore Technologies platforms, we produced a draft genome assembly of M. japonicus (1.70 Gbp; 18,210 scaffolds; scaffold N50 = 234.9 kbp; 34.38% GC, 93.4% BUSCO completeness…	2021	10	19	G3 (Bethesda)	G3 (Bethesda, Md.)	NA	Kawato	Satoshi	Laboratory of Genome Science, Tokyo University of Marine Science and Technology, Tokyo 108-8477, Japan	NA	https://doi.org/10.1093/g3journal/jkab268
32188846	34849788	10.1093/g3journal/jkab282		Draft genome assemblies for tree pathogens Phytophthora pseudosyringae and Phytophthora boehmeriae.	Species of Phytophthora, plant pathogenic eukaryotic microbes, can cause disease on many tree species. Genome sequencing of species from this genus has helped to determine components of their pathogenicity arsenal. Here, we sequenced genomes for two widely distributed species, Phytophthora pseudosyringae and Phytophthora boehmeriae, yielding genome assemblies of 49 and 40 Mb, respectively. We ide…	2021	10	19	G3 (Bethesda)	G3 (Bethesda, Md.)	NA	Thorpe	Peter	School of Medicine, University of St Andrews, North Haugh, St Andrews KY16 9TF, UK	NA	https://doi.org/10.1093/g3journal/jkab282
32188846	34849761	10.1093/g3journal/jkab286		A dense linkage map for a large repetitive genome: discovery of the sex-determining region in hybridizing fire-bellied toads (Bombina bombina and Bombina variegata).	Genomic analysis of hybrid zones offers unique insights into emerging reproductive isolation and the dynamics of introgression. Because hybrid genomes consist of blocks inherited from one or the other parental taxon, linkage information is essential. In most cases, the spectrum of local ancestry tracts can be efficiently uncovered from dense linkage maps. Here, we report the development of such a…	2021	12	8	G3 (Bethesda)	G3 (Bethesda, Md.)	NA	Nürnberger	Beate	Research Facility Studenec, Institute of Vertebrate Biology, Czech Academy of Sciences, 603 65 Brno, Czech Republic	NA	https://doi.org/10.1093/g3journal/jkab286
32188846	34545398	10.1093/g3journal/jkab302		A chromosome-scale genome assembly and karyotype of the ctenophore Hormiphora californensis.	Here, we present a karyotype, a chromosome-scale genome assembly, and a genome annotation from the ctenophore Hormiphora californensis (Ctenophora: Cydippida: Pleurobrachiidae). The assembly spans 110 Mb in 44 scaffolds and 99.47% of the bases are contained in 13 scaffolds. Chromosome micrographs and Hi-C heatmaps support a karyotype of 13 diploid chromosomes. Hi-C data reveal three large heteroz…	2021	10	19	G3 (Bethesda)	G3 (Bethesda, Md.)	NA	Schultz	Darrin T	Department of Biomolecular Engineering and Bioinformatics, University of California Santa Cruz, Santa Cruz, CA 95064, USA	NA	https://doi.org/10.1093/g3journal/jkab302
28369201	34849773	10.1093/g3journal/jkab306		A highly contiguous nuclear genome assembly of the mandarinfish Synchiropus splendidus (Syngnathiformes: Callionymidae).	The fish order Syngnathiformes has been referred to as a collection of misfit fishes, comprising commercially important fish such as red mullets as well as the highly diverse seahorses, pipefishes, and seadragons-the well-known family Syngnathidae, with their unique adaptations including male pregnancy. Another ornate member of this order is the species mandarinfish. No less than two types of chr…	2021	12	8	G3 (Bethesda)	G3 (Bethesda, Md.)	NA	Stervander	Martin	Institute of Ecology and Evolution, University of Oregon, Eugene, OR 97403-5289, USA	NA	https://doi.org/10.1093/g3journal/jkab306
32188846	34718545	10.1093/g3journal/jkab347		Diploid genome assembly of Kluyveromyces marxianus NRRL Y-50883 (SLP1).	The yeast Kluyveromyces marxianus SLP1 has the potential for application in biotechnological processes because it can metabolize several sugars and produce high-value metabolites. K. marxianus SLP1 is a thermotolerant yeast isolated from the mezcal process, and it is tolerant to several cell growth inhibitors such as saponins, furan aldehydes, weak acids, and phenolics compounds. The genomic diff…	2022	1	4	G3 (Bethesda)	G3 (Bethesda, Md.)	NA	Gómez-Márquez	Carolina	Departamento de Ciencias Computacionales, Centro Universitario de Ciencias Exactas e Ingenierías, Universidad de Guadalajara, Guadalajara 44430, México	NA	https://doi.org/10.1093/g3journal/jkab347
32188846	34751385	10.1093/g3journal/jkab386		Assemblies of the genomes of parasitic wasps using meta-assembly and scaffolding with genetic linkage.	Safe, effective biological-control introductions against invasive pests depend on narrowly host-specific natural enemies with the ability to adapt to a changing environment. As part of a project on the genetic architectures of these traits, we assembled and annotated the genomes of two aphid parasitoids, Aphelinus atriplicis and Aphelinus certus. We report here several assemblies of A. atriplicis…	2022	1	4	G3 (Bethesda)	G3 (Bethesda, Md.)	NA	Wittmeyer	Kameron T	USDA-ARS, Beneficial Insect Introductions Research Unit, Newark, DE 19713, USA	NA	https://doi.org/10.1093/g3journal/jkab386
28369201	32227195	10.1093/gbe/evaa063		An Annotated Chromosome-Level Reference Genome of the Red-Eared Slider Turtle (Trachemys scripta elegans).	Among vertebrates, turtles have many unique characteristics providing biologists with opportunities to study novel evolutionary innovations and processes. We present here a high-quality, partially phased, and chromosome-level Red-Eared Slider (Trachemys scripta elegans, TSE) genome as a reference for future research on turtle and tetrapod evolution. This TSE assembly is 2.269 Gb in length, has on…	2020	4	1	Genome Biol Evol	Genome biology and evolution	NA	Brian Simison	Warren	Center for Comparative Genomics, California Academy of Sciences, San Francisco, California	NA	https://doi.org/10.1093/gbe/evaa063
32188846	32271913	10.1093/gbe/evaa071		Distinct Life Histories Impact Dikaryotic Genome Evolution in the Rust Fungus Puccinia striiformis Causing Stripe Rust in Wheat.	Stripe rust of wheat, caused by the obligate biotrophic fungus Puccinia striiformis f.sp. tritici, is a major threat to wheat production worldwide with an estimated yearly loss of US $1 billion. The recent advances in long-read sequencing technologies and tailored-assembly algorithms enabled us to disentangle the two haploid genomes of Pst. This provides us with haplotype-specific information at …	2020	5	1	Genome Biol Evol	Genome biology and evolution	NA	Schwessinger	Benjamin	Research School of Biology, The Australian National University, Acton, Canberra, Australian Capital Territory, Australia	NA	https://doi.org/10.1093/gbe/evaa071
28369201	32386319	10.1093/gbe/evaa090		The First Draft Genome of the Plasterer Bee Colletes gigas (Hymenoptera: Colletidae: Colletes).	Despite intense interest in bees, no genomes are available for the bee family Colletidae. Colletes gigas, one of the largest species of the genus Colletes in the world, is an ideal candidate to fill this gap. Endemic to China, C. gigas has been the focus of studies on its nesting biology and pollination of the economically important oil tree Camellia oleifera, which is chemically defended. To ena…	2020	6	1	Genome Biol Evol	Genome biology and evolution	NA	Zhou	Qing-Song	Key Laboratory of the Zoological Systematics and Evolution, Institute of Zoology, Chinese Academy of Sciences, Beijing, China	NA	https://doi.org/10.1093/gbe/evaa090
28369201	32433766	10.1093/gbe/evaa101		Chromosomal-Level Genome Assembly of the Sea Urchin Lytechinus variegatus Substantially Improves Functional Genomic Analyses.	Lytechinus variegatus is a camarodont sea urchin found widely throughout the western Atlantic Ocean in a variety of shallow-water marine habitats. Its distribution, abundance, and amenability to developmental perturbation make it a popular model for ecologists and developmental biologists. Here, we present a chromosomal-level genome assembly of L. variegatus generated from a combination of PacBio…	2020	7	1	Genome Biol Evol	Genome biology and evolution	NA	Davidson	Phillip L	Department of Biology, Duke University	NA	https://doi.org/10.1093/gbe/evaa101
28369201	32697837	10.1093/gbe/evaa150		Population Genomic Analyses of the Sea Urchin Echinometra sp. EZ across an Extreme Environmental Gradient.	Extreme environmental gradients represent excellent study systems to better understand the variables that mediate patterns of genomic variation between populations. They also allow for more accurate predictions of how future environmental change might affect marine species. The Persian/Arabian Gulf is extreme in both temperature and salinity, whereas the adjacent Gulf of Oman has conditions more …	2020	10	1	Genome Biol Evol	Genome biology and evolution	NA	Ketchum	Remi N	Department of Biological Sciences, University of North Carolina at Charlotte	NA	https://doi.org/10.1093/gbe/evaa150
28369201	33331895	10.1093/gbe/evaa255		Whole-Genome Sequencing of Procyonids Reveals Distinct Demographic Histories in Kinkajou (Potos flavus) and Northern Raccoon (Procyon lotor).	Here, we present the initial comparison of the nuclear genomes of the North American raccoon (Procyon lotor) and the kinkajou (Potos flavus) based on draft assemblies. These two species encompass almost 21 Myr of evolutionary history within Procyonidae. Because assemblies greatly impact downstream results, such as gene prediction and annotation, we tested three de novo assembly strategies (implem…	2021	1	7	Genome Biol Evol	Genome biology and evolution	NA	Tsuchiya	Mirian T N	Data Science Lab, Office of the Chief Information Officer, Smithsonian Institution, Washington, DC, USA	NA	https://doi.org/10.1093/gbe/evaa255
28369201	33320175	10.1093/gbe/evaa263		The Iron-Responsive Genome of the Chiton Acanthopleura granulata.	Molluscs biomineralize structures that vary in composition, form, and function, prompting questions about the genetic mechanisms responsible for their production and the evolution of these mechanisms. Chitons (Mollusca, Polyplacophora) are a promising system for studies of biomineralization because they build a range of calcified structures including shell plates and spine- or scale-like sclerite…	2021	1	7	Genome Biol Evol	Genome biology and evolution	NA	Varney	Rebecca M	Department of Biological Sciences, The University of Alabama, Tuscaloosa, Alabama	NA	https://doi.org/10.1093/gbe/evaa263
28369201	33528489	10.1093/gbe/evab011		A Highly Contiguous Genome Assembly of a Polyphagous Predatory Mite Stratiolaelaps scimitus (Womersley) (Acari: Laelapidae).	As a polyphagous soil-dwelling predatory mite, Stratiolaelaps scimitus (Womersley) (Acari: Laelapidae), formerly known as Stratiolaelaps miles (Berlese), is native to the Northern hemisphere and preys on soil invertebrates, including fungus gnats, springtails, thrips nymphs, nematodes, and other species of mites. Already mass-produced and commercialized in North America, Europe, Oceania and China…	2021	3	1	Genome Biol Evol	Genome biology and evolution	NA	Yan	Yi	Department of Entomology, College of Plant Protection, Shandong Agricultural University, Shandong Provincial Key Laboratory for Biology of Vegetable Diseases and Insect Pests, Taian, China	NA	https://doi.org/10.1093/gbe/evab011
32188846	33501983	10.1093/gbe/evab013		Draft Genome Assemblies and Annotations of Agrypnia vestita Walker, and Hesperophylax magnus Banks Reveal Substantial Repetitive Element Expansion in Tube Case-Making Caddisflies (Insecta: Trichoptera).	Trichoptera (caddisflies) play an essential role in freshwater ecosystems; for instance, larvae process organic material from the water and are food for a variety of predators. Knowledge on the genomic diversity of caddisflies can facilitate comparative and phylogenetic studies thereby allowing scientists to better understand the evolutionary history of caddisflies. Although Trichoptera are the m…	2021	3	1	Genome Biol Evol	Genome biology and evolution	NA	Olsen	Lindsey K	Department of Plant and Wildlife Sciences, Brigham Young University, Provo, Utah, USA	NA	https://doi.org/10.1093/gbe/evab013
32188846	33570560	10.1093/gbe/evab029		A High-Quality Reference Genome for a Parasitic Bivalve with Doubly Uniparental Inheritance (Bivalvia: Unionida).	From a genomics perspective, bivalves (Mollusca: Bivalvia) have been poorly explored with the exception for those of high economic value. The bivalve order Unionida, or freshwater mussels, has been of interest in recent genomic studies due to their unique mitochondrial biology and peculiar life cycle. However, genomic studies have been hindered by the lack of a high-quality reference genome. Here…	2021	3	1	Genome Biol Evol	Genome biology and evolution	NA	Smith	Chase H	Department of Integrative Biology, University of Texas, Austin, Texas, USA	NA	https://doi.org/10.1093/gbe/evab029
28369201	33662122	10.1093/gbe/evab036		De Novo Whole-Genome Assembly of the Swede Midge (Contarinia nasturtii), a Specialist of Brassicaceae, Using Linked-Read Sequencing.	The swede midge, Contarinia nasturtii, is a cecidomyiid fly that feeds specifically on plants within the Brassicaceae. Plants in this family employ a glucosinolate-myrosinase defense system, which can be highly toxic to nonspecialist feeders. Feeding by C. nasturtii larvae induces gall formation, which can cause substantial yield losses thus making it a significant agricultural pest. A lack of ge…	2021	3	1	Genome Biol Evol	Genome biology and evolution	NA	Mori	Boyd A	Department of Agricultural, Food and Nutritional Science, University of Alberta, Edmonton, Alberta, Canada	NA	https://doi.org/10.1093/gbe/evab036
28369201	33760049	10.1093/gbe/evab063		Comparative Analysis of Annotation Pipelines Using the First Japanese White-Eye (Zosterops japonicus) Genome.	Introduced into Hawaii in the early 1900s, the Japanese white-eye or warbling white-eye (Zosterops japonicus) is now the most abundant land bird in the archipelago. Here, we present the first Z. japonicus genome, sequenced from an individual in its invasive range. This genome provides an important resource for future studies in invasion genomics. We annotated the genome using two workflows-standa…	2021	5	7	Genome Biol Evol	Genome biology and evolution	NA	Venkatraman	Madhvi	Center for Conservation Genomics, Smithsonian Conservation Biology Institute, National Zoological Park, Washington, District of Columbia, USA	NA	https://doi.org/10.1093/gbe/evab063
28369201	33822040	10.1093/gbe/evab068		Chromosomal Inversion Polymorphisms in Two Sympatric Ascidian Lineages.	Chromosomal rearrangements can reduce fitness of heterozygotes and can thereby prevent gene flow. Therefore, such rearrangements can play a role in local adaptation and speciation. In particular, inversions are considered to be a major potential cause for chromosomal speciation. There are two closely related, partially sympatric lineages of ascidians in the genus Ciona, which we call type-A and t…	2021	6	8	Genome Biol Evol	Genome biology and evolution	NA	Satou	Yutaka	Department of Zoology, Graduate School of Science, Kyoto University, Sakyo, Kyoto, Japan	NA	https://doi.org/10.1093/gbe/evab068
28369201	33964136	10.1093/gbe/evab098		Chromosome-Level Assembly of the Atlantic Silverside Genome Reveals Extreme Levels of Sequence Diversity and Structural Genetic Variation.	The levels and distribution of standing genetic variation in a genome can provide a wealth of insights about the adaptive potential, demographic history, and genome structure of a population or species. As structural variants are increasingly associated with traits important for adaptation and speciation, investigating both sequence and structural variation is essential for wholly tapping this po…	2021	6	8	Genome Biol Evol	Genome biology and evolution	NA	Tigano	Anna	Department of Natural Resources, Cornell University, Ithaca, New York, USA	NA	https://doi.org/10.1093/gbe/evab098
28369201	34115123	10.1093/gbe/evab134		Genome Assembly of the Cold-Tolerant Leaf Beetle Gonioctena quinquepunctata, an Important Resource for Studying Its Evolution and Reproductive Barriers between Species.	Coleoptera is the most species-rich insect order, yet is currently underrepresented in genomic databases. An assembly was generated for ca. 1.7-Gb genome of the leaf beetle Gonioctena quinquepunctata by first assembling long-sequence reads (Oxford Nanopore; ± 27-fold coverage) and subsequently polishing the resulting assembly with short sequence reads (Illumina; ± 85-fold coverage). The unusually…	2021	7	6	Genome Biol Evol	Genome biology and evolution	NA	Lukicheva	Svitlana	Evolutionary Biology and Ecology & Interuniversity Institute of Bioinformatics in Brussels - (IB), Université Libre de Bruxelles (ULB), Brussels, Belgium	NA	https://doi.org/10.1093/gbe/evab134
32188846	34115123	10.1093/gbe/evab134		Genome Assembly of the Cold-Tolerant Leaf Beetle Gonioctena quinquepunctata, an Important Resource for Studying Its Evolution and Reproductive Barriers between Species.	Coleoptera is the most species-rich insect order, yet is currently underrepresented in genomic databases. An assembly was generated for ca. 1.7-Gb genome of the leaf beetle Gonioctena quinquepunctata by first assembling long-sequence reads (Oxford Nanopore; ± 27-fold coverage) and subsequently polishing the resulting assembly with short sequence reads (Illumina; ± 85-fold coverage). The unusually…	2021	7	6	Genome Biol Evol	Genome biology and evolution	NA	Lukicheva	Svitlana	Evolutionary Biology and Ecology & Interuniversity Institute of Bioinformatics in Brussels - (IB), Université Libre de Bruxelles (ULB), Brussels, Belgium	NA	https://doi.org/10.1093/gbe/evab134
28369201	34185063	10.1093/gbe/evab153		The Chromosome-Level Genome of Triplophysa dalaica (Cypriniformes: Cobitidae) Provides Insights into Its Survival in Extremely Alkaline Environment.	Lake Dali Nur, located in Inner Mongolia, North China, is alkaline, with Triplophysa dalaica one of the three fish species that not only survive, but thrive, in the lake. To investigate the presence of molecular mutations potentially responsible for this adaptation, the whole-genome sequence of the species was sequenced. A total of 126.5 and 106 Gb data, covering nearly 200× of the estimated geno…	2021	8	3	Genome Biol Evol	Genome biology and evolution	NA	Zhou	Chuanjiang	College of Fisheries, Engineering Technology Research Center of Henan Province for Aquatic Animal Cultivation, Henan Normal University, Xinxiang, Henan, China	NA	https://doi.org/10.1093/gbe/evab153
32188846	34247231	10.1093/gbe/evab158		Diploidy within a Haploid Genus of Entomopathogenic Fungi.	Fungi in the genus Metarhizium are soil-borne plant-root endophytes and rhizosphere colonizers, but also potent insect pathogens with highly variable host ranges. These ascomycete fungi are predominantly asexually reproducing and ancestrally haploid, but two independent origins of persistent diploidy within the Coleoptera-infecting Metarhizium majus species complex are known and has been attribut…	2021	7	6	Genome Biol Evol	Genome biology and evolution	NA	Nielsen	Knud Nor	Section for Organismal Biology, Department of Plant and Environmental Sciences, University of Copenhagen, Frederiksberg C, Denmark	NA	https://doi.org/10.1093/gbe/evab158
28369201	34499122	10.1093/gbe/evab212		A Chromosome-Level Genome Assembly of the Reed Warbler (Acrocephalus scirpaceus).	The reed warbler (Acrocephalus scirpaceus) is a long-distance migrant passerine with a wide distribution across Eurasia. This species has fascinated researchers for decades, especially its role as host of a brood parasite, and its capacity for rapid phenotypic change in the face of climate change. Currently, it is expanding its range northwards in Europe, and is altering its migratory behavior in…	2021	9	1	Genome Biol Evol	Genome biology and evolution	NA	Sætre	Camilla Lo Cascio	Centre for Ecological and Evolutionary Synthesis, University of Oslo, Norway	NA	https://doi.org/10.1093/gbe/evab212
28369201	34581791	10.1093/gbe/evab223		De Novo Genome Assembly of the Electric Fish Brachyhypopomus occidentalis (Hypopomidae, Gymnotiformes).	The bluntnose knifefish Brachyhypopomus occidentalis is a primary freshwater fish from north-western South America and Lower Central America. Like other Gymnotiformes, it has an electric organ that generates electric discharges used for both communication and electrolocation. We assembled a high-quality reference genome sequence of B. occidentalis by combining Oxford Nanopore and 10X Genomics lin…	2021	10	1	Genome Biol Evol	Genome biology and evolution	NA	Arias	Carlos F	Department of Biology, University of Massachusetts, Boston, Massachusetts, USA	NA	https://doi.org/10.1093/gbe/evab223
28369201	34599322	10.1093/gbe/evab228		DNA Transposon Expansion is Associated with Genome Size Increase in Mudminnows.	Genome sizes of eukaryotic organisms vary substantially, with whole-genome duplications (WGD) and transposable element expansion acting as main drivers for rapid genome size increase. The two North American mudminnows, Umbra limi and Umbra pygmaea, feature genomes about twice the size of their sister lineage Esocidae (e.g., pikes and pickerels). However, it is unknown whether all Umbra species sh…	2021	10	1	Genome Biol Evol	Genome biology and evolution	NA	Lehmann	Robert	Division of Biological and Environmental Sciences & Engineering, Computer, Electrical and Mathematical Sciences and Engineering Division, King Abdullah University of Science and Technology, Thuwal, Kingdom of Saudi Arabia	NA	https://doi.org/10.1093/gbe/evab228
32188846	34599325	10.1093/gbe/evab229		First Annotated Genome of a Mandibulate Moth, Neomicropteryx cornuta, Generated Using PacBio HiFi Sequencing.	We provide a new, annotated genome assembly of Neomicropteryx cornuta, a species of the so-called mandibulate archaic moths (Lepidoptera: Micropterigidae). These moths belong to a lineage that is thought to have split from all other Lepidoptera more than 300 Ma and are consequently vital to understanding the early evolution of superorder Amphiesmenoptera, which contains the order Lepidoptera (but…	2021	10	1	Genome Biol Evol	Genome biology and evolution	NA	Li	Xuankun	McGuire Center for Lepidoptera and Biodiversity, Florida Museum of Natural History, University of Florida, USA	NA	https://doi.org/10.1093/gbe/evab229
32188846	34677607	10.1093/gbe/evab236		Chromosome-Level Genome Assembly of Nephotettix cincticeps (Uhler, 1896) (Hemiptera: Cicadellidae: Deltocephalinae).	The green rice leafhopper, Nephotettix cincticeps (Uhler), is an important rice pest and a vector of the rice dwarf virus in Asia. Here, we produced a high-quality chromosome-level genome assembly of 753.23 Mb using PacBio (∼110×) and Hi-C data (∼94×). It contained 163 scaffolds and 950 contigs, whose scaffold/contig N50 lengths reached 85.36/2.57 Mb. And 731.19 Mb (97.07%) of the assembly was an…	2021	11	5	Genome Biol Evol	Genome biology and evolution	NA	Yan	Bin	Guizhou Provincial Key Laboratory for Agricultural Pest Management of the Mountainous Region, Institute of Entomology, Guizhou University, Guiyang, China	NA	https://doi.org/10.1093/gbe/evab236
32188846	34726699	10.1093/gbe/evab243		Genome-Wide Allele-Specific Expression in Obligately Asexual Daphnia pulex and the Implications for the Genetic Basis of Asexuality.	Although obligately asexual lineages are thought to experience selective disadvantages associated with reduced efficiency of fixing beneficial mutations and purging deleterious mutations, such lineages are phylogenetically and geographically widespread. However, despite several genome-wide association studies, little is known about the genetic elements underlying the origin of obligate asexuality…	2021	11	5	Genome Biol Evol	Genome biology and evolution	NA	Ye	Zhiqiang	Center for Mechanisms of Evolution, Arizona State University, Tempe, Arizona	NA	https://doi.org/10.1093/gbe/evab243
28369201	34878117	10.1093/gbe/evab270		Whole-Genome Sequencing Highlights Conservative Genomic Strategies of a Stress-Tolerant, Long-Lived Scleractinian Coral, Porites australiensis Vaughan, 1918.	Massive corals of the genus Porites, common, keystone reef builders in the Indo-Pacific Ocean, are distinguished by their relative stress tolerance and longevity. In order to identify genetic bases of these attributes, we sequenced the complete genome of a massive coral, Porites australiensis. We developed a genome assembly and gene models of comparable quality to those of other coral genomes. Pr…	2021	12	1	Genome Biol Evol	Genome biology and evolution	NA	Shinzato	Chuya	Atmosphere and Ocean Research Institute, The University of Tokyo, Kashiwa, Chiba, Japan	NA	https://doi.org/10.1093/gbe/evab270
32188846	34962985	10.1093/gbe/evab286		De Novo Genome Assembly and Annotation of an Andean Caddisfly, Atopsyche davidsoni Sykora, 1991, a Model for Genome Research of High-Elevation Adaptations.	We sequence, assemble, and annotate the genome of Atopsyche davidsoni Sykora, 1991, the first whole-genome assembly for the caddisfly family Hydrobiosidae. This free-living and predatory caddisfly inhabits streams in the high-elevation Andes and is separated by more than 200 Myr of evolutionary history from the most closely related caddisfly species with genome assemblies available. We demonstrat…	2022	1	4	Genome Biol Evol	Genome biology and evolution	NA	Ríos-Touma	Blanca	Facultad de Ingenierías y Ciencias Aplicadas, Ingeniería Ambiental, Grupo de Investigación en Biodiversidad, Medio Ambiente y Salud (BIOMAS), Universidad de las Américas, Quito, Ecuador	NA	https://doi.org/10.1093/gbe/evab286
28369201	35104339	10.1093/gbe/evac006		A Chromosome-Level Genome Assembly of the Parasitic Wasp Chelonus formosanus Sonan 1932 (Hymenoptera: Braconidae).	Chelonus formosanus Sonan 1932 (Hymenoptera: Braconidae) is a wasp capable of parasitizing a variety of lepidopteran pests at the "egg-larval" stage which distributes throughout Taiwan, Guangdong, Zhejiang, and Hainan provinces of China. This wasp has been successfully used to control pests such as Spodoptera litura Fabricius, 1775, Spodoptera frugiperda (JE Smith, 1797), Spodoptera exigua (Hübne…	2022	1	4	Genome Biol Evol	Genome biology and evolution	NA	Liu	Jian-Feng	State Key Laboratory Breeding Base of Green Pesticide and Agricultural Bioengineering, Key Laboratory of Green Pesticide and Agricultural Bioengineering, Ministry of Education, Guizhou University, Guiyang, China	NA	https://doi.org/10.1093/gbe/evac006
28369201	35150256	10.1093/gbe/evac014		Chromosome-Level Genome Assembly of Anthidium xuezhongi Niu & Zhu, 2020 (Hymenoptera: Apoidea: Megachilidae: Anthidiini).	Anthidiini, a large bee tribe characterized by light-colored maculations, represents nearly 1,000 pollinator species, but no genomes are yet available for this tribe. Here, we report a chromosome-level genome assembly of Anthidium xuezhongi collected from the Tibetan Plateau. Using PacBio long reads and Hi-C data, we assembled a genome of 189.14 Mb with 99.94% of the assembly located in 16 chromo…	2022	2	4	Genome Biol Evol	Genome biology and evolution	NA	Zhang	Dan	Key Laboratory of Zoological Systematics and Evolution, Institute of Zoology, Chinese Academy of Sciences, Beijing, P.R. China	NA	https://doi.org/10.1093/gbe/evac014
28369201	29878181	10.1093/gbe/evy117		Genome Survey of the Freshwater Mussel Venustaconcha ellipsiformis (Bivalvia: Unionida) Using a Hybrid De Novo Assembly Approach.	Freshwater mussels (Bivalvia: Unionida) serve an important role as aquatic ecosystem engineers but are one of the most critically imperilled groups of animals. Here, we used a combination of sequencing strategies to assemble and annotate a draft genome of Venustaconcha ellipsiformis, which will serve as a valuable genomic resource given the ecological value and unique "doubly uniparental inherita…	2018	7	1	Genome Biol Evol	Genome biology and evolution	NA	Renaut	Sébastien	Département de Sciences Biologiques, Institut de Recherche en Biologie Végétale, Université de Montréal, Canada	NA	https://doi.org/10.1093/gbe/evy117
28369201	30668671	10.1093/gbe/evz013		A High-quality Draft Genome Assembly of Sinella curviseta: A Soil Model Organism (Collembola).	Sinella curviseta, among the most widespread springtails (Collembola) in Northern Hemisphere, has often been treated as a model organism in soil ecology and environmental toxicology. However, little information on its genetic knowledge severely hinders our understanding of its adaptations to the soil habitat. We present the largest genome assembly within Collembola using ∼44.86 Gb (118X) of singl…	2019	2	1	Genome Biol Evol	Genome biology and evolution	NA	Zhang	Feng	Department of Entomology, College of Plant Protection, Nanjing Agricultural University	NA	https://doi.org/10.1093/gbe/evz013
28369201	31243452	10.1093/gbe/evz135		Draft Genome of the Rice Coral Montipora capitata Obtained from Linked-Read Sequencing.	The rice coral, Montipora capitata, is widely distributed throughout the Indo-Pacific and comprises one of the most important reef-building species in the Hawaiian Islands. Here, we describe a de novo assembly of its genome based on a linked-read sequencing approach developed by 10x Genomics. The final draft assembly consisted of 27,870 scaffolds with a N50 size of 186 kb and contained a fairly c…	2019	7	1	Genome Biol Evol	Genome biology and evolution	NA	Helmkampf	Martin	Tropical Conservation Biology and Environmental Science, University of Hawaíi at Hilo	NA	https://doi.org/10.1093/gbe/evz135
28369201	31347665	10.1093/gbe/evz157		Dicyemid Mesozoans: A Unique Parasitic Lifestyle and a Reduced Genome.	Dicyemids, previously called "mesozoans" (intermediates between unicellular protozoans and multicellular metazoans), are an enigmatic animal group. They have a highly simplified adult body, comprising only ∼30 cells, and they have a unique parasitic lifestyle. Recently, dicyemids were shown to be spiralians, with affinities to the Platyhelminthes. In order to understand molecular mechanisms invol…	2019	8	1	Genome Biol Evol	Genome biology and evolution	NA	Lu	Tsai-Ming	Marine Genomics Unit, Okinawa Institute of Science and Technology Graduate University, Japan	NA	https://doi.org/10.1093/gbe/evz157
28369201	31384914	10.1093/gbe/evz171		Intraspecific Variation in Protists: Clues for Microevolution from Poteriospumella lacustris (Chrysophyceae).	Species delimitation in protists is still a challenge, attributable to the fact that protists are small, difficult to observe and many taxa are poor in morphological characters, whereas most current phylogenetic approaches only use few marker genes to measure genetic diversity. To address this problem, we assess genome-level divergence and microevolution in strains of the protist Poteriospumella …	2019	9	1	Genome Biol Evol	Genome biology and evolution	NA	Majda	Stephan	Department of Biodiversity, Duisburg-Essen, Germany	NA	https://doi.org/10.1093/gbe/evz171
28369201	31621849	10.1093/gbe/evz228		A Nearly Complete Genome of Ciona intestinalis Type A (C. robusta) Reveals the Contribution of Inversion to Chromosomal Evolution in the Genus Ciona.	Since its initial publication in 2002, the genome of Ciona intestinalis type A (Ciona robusta), the first genome sequence of an invertebrate chordate, has provided a valuable resource for a wide range of biological studies, including developmental biology, evolutionary biology, and neuroscience. The genome assembly was updated in 2008, and it included 68% of the sequence information in 14 pairs o…	2019	11	1	Genome Biol Evol	Genome biology and evolution	NA	Satou	Yutaka	Department of Zoology, Graduate School of Science, Kyoto University, Japan	NA	https://doi.org/10.1093/gbe/evz228
28369201	31778187	10.1093/gbe/evz260		The Genome of the Blind Soil-Dwelling and Ancestrally Wingless Dipluran Campodea augens: A Key Reference Hexapod for Studying the Emergence of Insect Innovations.	The dipluran two-pronged bristletail Campodea augens is a blind ancestrally wingless hexapod with the remarkable capacity to regenerate lost body appendages such as its long antennae. As sister group to Insecta (sensu stricto), Diplura are key to understanding the early evolution of hexapods and the origin and evolution of insects. Here we report the 1.2-Gb draft genome of C. augens and results f…	2020	1	1	Genome Biol Evol	Genome biology and evolution	NA	Manni	Mosè	Department of Genetic Medicine and Development, Swiss Institute of Bioinformatics, University of Geneva Medical School, Switzerland	NA	https://doi.org/10.1093/gbe/evz260
28369201	31774498	10.1093/gbe/evz264		Annotated Draft Genomes of Two Caddisfly Species Plectrocnemia conspersa CURTIS and Hydropsyche tenuis NAVAS (Insecta: Trichoptera).	Members of the speciose insect order Trichoptera (caddisflies) provide important ecosystem services, for example, nutrient cycling through breaking down of organic matter. They are also of industrial interest due to their larval silk secretions. These form the basis for their diverse case-making behavior that allows them to exploit a wide range of ecological niches. Only five genomes of this orde…	2019	12	1	Genome Biol Evol	Genome biology and evolution	NA	Heckenhauer	Jacqueline	LOEWE Centre for Translational Biodiversity Genomics (LOEWE-TBG), Frankfurt, Germany	NA	https://doi.org/10.1093/gbe/evz264
28369201	32242610	10.1093/gigascience/giaa029		Continuous chromosome-scale haplotypes assembled from a single interspecies F1 hybrid of yak and cattle.	The development of trio binning as an approach for assembling diploid genomes has enabled the creation of fully haplotype-resolved reference genomes. Unlike other methods of assembly for diploid genomes, this approach is enhanced, rather than hindered, by the heterozygosity of the individual sequenced. To maximize heterozygosity and simultaneously assemble reference genomes for 2 species, we appl…	2020	4	1	Gigascience	GigaScience	NA	Rice	Edward S	Department of Animal Science, University of Nebraska-Lincoln, C203 ANSC, Lincoln, NE 68583, USA	NA	https://doi.org/10.1093/gigascience/giaa029
28369201	32315029	10.1093/gigascience/giaa036		Chromosome-level reference genome of the jellyfish Rhopilema esculentum.	Jellyfish belong to the phylum Cnidaria, which occupies an important phylogenetic location in the early-branching Metazoa lineages. The jellyfish Rhopilema esculentum is an important fishery resource in China. However, the genome resource of R. esculentum has not been reported to date. In this study, we constructed a chromosome-level genome assembly of R. esculentum using Pacific Biosciences, Ill…	2020	4	1	Gigascience	GigaScience	NA	Li	Yunfeng	Liaoning Ocean and Fisheries Science Research Institute, 50 Heishijiao St., Dalian, Liaoning 116023, China	NA	https://doi.org/10.1093/gigascience/giaa036
28369201	32352532	10.1093/gigascience/giaa037		The gene-rich genome of the scallop Pecten maximus.	The king scallop, Pecten maximus, is distributed in shallow waters along the Atlantic coast of Europe. It forms the basis of a valuable commercial fishery and plays a key role in coastal ecosystems and food webs. Like other filter feeding bivalves it can accumulate potent phytotoxins, to which it has evolved some immunity. The molecular origins of this immunity are of interest to evolutionary bio…	2020	5	1	Gigascience	GigaScience	NA	Kenny	Nathan J	Natural History Museum, Department of Life Sciences,Cromwell Road, London SW7 5BD, UK	NA	https://doi.org/10.1093/gigascience/giaa037
32188846	32352532	10.1093/gigascience/giaa037		The gene-rich genome of the scallop Pecten maximus.	The king scallop, Pecten maximus, is distributed in shallow waters along the Atlantic coast of Europe. It forms the basis of a valuable commercial fishery and plays a key role in coastal ecosystems and food webs. Like other filter feeding bivalves it can accumulate potent phytotoxins, to which it has evolved some immunity. The molecular origins of this immunity are of interest to evolutionary bio…	2020	5	1	Gigascience	GigaScience	NA	Kenny	Nathan J	Natural History Museum, Department of Life Sciences,Cromwell Road, London SW7 5BD, UK	NA	https://doi.org/10.1093/gigascience/giaa037
28369201	32808665	10.1093/gigascience/giaa088		A haplotype-resolved, de novo genome assembly for the wood tiger moth (Arctia plantaginis) through trio binning.	Diploid genome assembly is typically impeded by heterozygosity because it introduces errors when haplotypes are collapsed into a consensus sequence. Trio binning offers an innovative solution that exploits heterozygosity for assembly. Short, parental reads are used to assign parental origin to long reads from their F1 offspring before assembly, enabling complete haplotype resolution. Trio binning…	2020	8	1	Gigascience	GigaScience	NA	Yen	Eugenie C	Department of Zoology, University of Cambridge, Downing Street, Cambridge CB2 3EJ, UK	NA	https://doi.org/10.1093/gigascience/giaa088
28369201	32893861	10.1093/gigascience/giaa093		Generation of a chromosome-scale genome assembly of the insect-repellent terpenoid-producing Lamiaceae species, Callicarpa americana.	Plants exhibit wide chemical diversity due to the production of specialized metabolites that function as pollinator attractants, defensive compounds, and signaling molecules. Lamiaceae (mints) are known for their chemodiversity and have been cultivated for use as culinary herbs, as well as sources of insect repellents, health-promoting compounds, and fragrance. We report the chromosome-scale geno…	2020	9	1	Gigascience	GigaScience	NA	Hamilton	John P	Department of Plant Biology, Michigan State University, 612 Wilson Road, East Lansing, MI 48824, USA	NA	https://doi.org/10.1093/gigascience/giaa093
28369201	33175168	10.1093/gigascience/giaa120		Adaptive venom evolution and toxicity in octopods is driven by extensive novel gene formation, expansion, and loss.	Cephalopods represent a rich system for investigating the genetic basis underlying organismal novelties. This diverse group of specialized predators has evolved many adaptations including proteinaceous venom. Of particular interest is the blue-ringed octopus genus (Hapalochlaena), which are the only octopods known to store large quantities of the potent neurotoxin, tetrodotoxin, within their tiss…	2020	11	10	Gigascience	GigaScience	NA	Whitelaw	Brooke L	Centre for Sustainable Tropical Fisheries and Aquaculture, James Cook University, 1 James Cook Dr, Douglas QLD 4811 , Australia	NA	https://doi.org/10.1093/gigascience/giaa120
32188846	33420778	10.1093/gigascience/giaa153		Significantly improving the quality of genome assemblies through curation.	Genome sequence assemblies provide the basis for our understanding of biology. Generating error-free assemblies is therefore the ultimate, but sadly still unachieved goal of a multitude of research projects. Despite the ever-advancing improvements in data generation, assembly algorithms and pipelines, no automated approach has so far reliably generated near error-free genome assemblies for eukary…	2021	1	9	Gigascience	GigaScience	NA	Howe	Kerstin	Tree of Life, Wellcome Sanger Institute, Cambridge CB10 1SA, UK	NA	https://doi.org/10.1093/gigascience/giaa153
28369201	33739402	10.1093/gigascience/giab016		A chromosome-level genome of the spider Trichonephila antipodiana reveals the genetic basis of its polyphagy and evidence of an ancient whole-genome duplication event.	The spider Trichonephila antipodiana (Araneidae), commonly known as the batik golden web spider, preys on arthropods with body sizes ranging from ∼2 mm in length to insects larger than itself (&gt;20‒50 mm), indicating its polyphagy and strong dietary detoxification abilities. Although it has been reported that an ancient whole-genome duplication event occurred in spiders, lack of a high-quality …	2021	3	19	Gigascience	GigaScience	NA	Fan	Zheng	Key Laboratory of Eco-Environments in Three Gorges Reservoir Region (Ministry of Education), School of Life Sciences, Southwest University, No.2 Tiansheng Road, Beibei District, Chongqing 400715, China	NA	https://doi.org/10.1093/gigascience/giab016
32188846	33764468	10.1093/gigascience/giab020		A chromosome-level genome assembly for the Pacific oyster Crassostrea gigas.	The Pacific oyster (Crassostrea gigas) is a bivalve mollusc with vital roles in coastal ecosystems and aquaculture globally. While extensive genomic tools are available for C. gigas, highly contiguous reference genomes are required to support both fundamental and applied research. Herein we report the creation and annotation of a chromosome-level assembly for C. gigas. High-coverage long- and sho…	2021	3	25	Gigascience	GigaScience	NA	Peñaloza	Carolina	The Roslin Institute and Royal (Dick) School of Veterinary Studies, The University of Edinburgh, Easter Bush Campus, Midlothian EH25 9RG, UK	NA	https://doi.org/10.1093/gigascience/giab020
28369201	33891010	10.1093/gigascience/giab024		Chromosome-level genome assembly of the hard-shelled mussel Mytilus coruscus, a widely distributed species from the temperate areas of East Asia.	The hard-shelled mussel (Mytilus coruscus) is widely distributed in the temperate seas of East Asia and is an important commercial bivalve in China. Chromosome-level genome information of this species will contribute not only to the development of hard-shelled mussel genetic breeding but also to studies on larval ecology, climate change biology, marine biology, aquaculture, biofouling, and antifo…	2021	4	23	Gigascience	GigaScience	NA	Yang	Jin-Long	International Research Center for Marine Biosciences, Ministry of Science and Technology, Shanghai Ocean University, 999 Huchenghuan Road, Shanghai 201306, China	NA	https://doi.org/10.1093/gigascience/giab024
28369201	34018554	10.1093/gigascience/giab035		Two high-quality de novo genomes from single ethanol-preserved specimens of tiny metazoans (Collembola).	Genome sequencing of all known eukaryotes on Earth promises unprecedented advances in biological sciences and in biodiversity-related applied fields such as environmental management and natural product research. Advances in long-read DNA sequencing make it feasible to generate high-quality genomes for many non-genetic model species. However, long-read sequencing today relies on sizable quantities…	2021	5	21	Gigascience	GigaScience	NA	Schneider	Clément	LOEWE Centre for Translational Biodiversity Genomics (LOEWE-TBG), Senckenberganlage 25, 60325 Frankfurt am Main, Germany	NA	https://doi.org/10.1093/gigascience/giab035
28369201	34037232	10.1093/gigascience/giab037		The genome of the venomous snail Lautoconus ventricosus sheds light on the origin of conotoxin diversity.	Venoms are deadly weapons to subdue prey or deter predators that have evolved independently in many animal lineages. The genomes of venomous animals are essential to understand the evolutionary mechanisms involved in the origin and diversification of venoms. Here, we report the chromosome-level genome of the venomous Mediterranean cone snail, Lautoconus ventricosus (Caenogastropoda: Conidae). The…	2021	5	25	Gigascience	GigaScience	NA	Pardos-Blas	José Ramón	Departamento de Biodiversidad y Biología Evolutiva, Museo Nacional de Ciencias Naturales (MNCN-CSIC), José Gutiérrez Abascal 2, 28006 Madrid, Spain	NA	https://doi.org/10.1093/gigascience/giab037
32188846	34673930	10.1093/gigascience/giab070		Chromosome-level genome assemblies of Channa argusandChanna maculata and comparative analysis of their temperature adaptability.	Channa argus and Channa maculata are the main cultured species of the snakehead fish family, Channidae. The relationship between them is close enough that they can mate; however, their temperature adaptability is quite different. In this study, we sequenced and assembled the whole genomes of C. argus and C. maculata and obtained chromosome-level genome assemblies of 630.39 and 618.82 Mb, respecti…	2021	10	21	Gigascience	GigaScience	NA	Ou	Mi	Key Laboratory of Tropical and Subtropical Fishery Resources Application and Cultivation, Ministry of Agriculture, Pearl River Fisheries Research Institute, Chinese Academy of Fishery Sciences, Guangzhou 510380, China	NA	https://doi.org/10.1093/gigascience/giab070
28369201	35022698	10.1093/gigascience/giab089		Chromosome-level genome assembly of the shuttles hoppfish, Periophthalmus modestus.	The shuttles hoppfish (mudskipper), Periophthalmus modestus, is one of the mudskippers, which are the largest group of amphibious teleost fishes, which are uniquely adapted to live on mudflats. Because mudskippers can survive on land for extended periods by breathing through their skin and through the lining of the mouth and throat, they were evaluated as a model for the evolutionary sea-land tra…	2022	1	12	Gigascience	GigaScience	NA	Yang	Youngik	Department of Applied Research, National Marine Biodiversity Institute of Korea, Seocheon 33662, South Korea	NA	https://doi.org/10.1093/gigascience/giab089
28369201	35166336	10.1093/gigascience/giac010		Fully resolved assembly of Cryptosporidium parvum.	Cryptosporidium parvum is an apicomplexan parasite commonly found across many host species with a global infection prevalence in human populations of 7.6%. Understanding its diversity and genomic makeup can help in fighting established infections and prohibiting further transmission. The basis of every genomic study is a high-quality reference genome that has continuity and completeness, thus ena…	2022	2	15	Gigascience	GigaScience	NA	Menon	Vipin K	Human Genome Sequencing Center, Baylor College of Medicine, Houston, TX 77030, USA	NA	https://doi.org/10.1093/gigascience/giac010
32188846	35166336	10.1093/gigascience/giac010		Fully resolved assembly of Cryptosporidium parvum.	Cryptosporidium parvum is an apicomplexan parasite commonly found across many host species with a global infection prevalence in human populations of 7.6%. Understanding its diversity and genomic makeup can help in fighting established infections and prohibiting further transmission. The basis of every genomic study is a high-quality reference genome that has continuity and completeness, thus ena…	2022	2	15	Gigascience	GigaScience	NA	Menon	Vipin K	Human Genome Sequencing Center, Baylor College of Medicine, Houston, TX 77030, USA	NA	https://doi.org/10.1093/gigascience/giac010
32188846	35217860	10.1093/gigascience/giac011		Genome size evolution in the diverse insect order Trichoptera.	Genome size is implicated in the form, function, and ecological success of a species. Two principally different mechanisms are proposed as major drivers of eukaryotic genome evolution and diversity: polyploidy (i.e., whole-genome duplication) or smaller duplication events and bursts in the activity of repetitive elements. Here, we generated de novo genome assemblies of 17 caddisflies covering all…	2022	2	25	Gigascience	GigaScience	NA	Heckenhauer	Jacqueline	LOEWE Centre for Translational Biodiversity Genomics (LOEWE-TBG), Frankfurt 60325, Germany	NA	https://doi.org/10.1093/gigascience/giac011
28369201	35277961	10.1093/gigascience/giac021		Chromosome-level genome assembly, annotation, and phylogenomics of the gooseneck barnacle Pollicipes pollicipes.	The barnacles are a group of &gt;2,000 species that have fascinated biologists, including Darwin, for centuries. Their lifestyles are extremely diverse, from free-swimming larvae to sessile adults, and even root-like endoparasites. Barnacles also cause hundreds of millions of dollars of losses annually due to biofouling. However, genomic resources for crustaceans, and barnacles in particular, are…	2022	3	5	Gigascience	GigaScience	NA	Bernot	James P	Computational Biology Institute, Milken Institute School of Public Health, The George Washington University, Washington, DC 20052, USA	NA	https://doi.org/10.1093/gigascience/giac021
28369201	28327954	10.1093/gigascience/giw009		Genome sequencing of the winged midge, Parochlus steinenii, from the Antarctic Peninsula.	In the Antarctic, only two species of Chironomidae occur naturally-the wingless midge, Belgica antarctica , and the winged midge, Parochlus steinenii . B. antarctica is an extremophile with unusual adaptations. The larvae of B. antarctica are desiccation- and freeze-tolerant and the adults are wingless. Recently, the compact genome of B. antarctica was reported and it is the first Antarctic eukar…	2017	3	1	Gigascience	GigaScience	NA	Kim	Sanghee	Division of Life Sciences, Korea Polar Research Institute (KOPRI), Incheon 21990, South Korea	NA	https://doi.org/10.1093/gigascience/giw009
28369201	28873963	10.1093/gigascience/gix063		De novo genome assembly and annotation of Australia's largest freshwater fish, the Murray cod (Maccullochella peelii), from Illumina and Nanopore sequencing read.	One of the most iconic Australian fish is the Murray cod, Maccullochella peelii (Mitchell 1838), a freshwater species that can grow to ∼1.8 metres in length and live to age ≥48 years. The Murray cod is of a conservation concern as a result of strong population contractions, but it is also popular for recreational fishing and is of growing aquaculture interest. In this study, we report the whole g…	2017	8	1	Gigascience	GigaScience	NA	Austin	Christopher M	Centre for Integrative Ecology, School of Life and Environmental Sciences, Deakin University, Geelong, Victoria 3220, Australia	NA	https://doi.org/10.1093/gigascience/gix063
28369201	29126158	10.1093/gigascience/gix108		Full genome survey and dynamics of gene expression in the greater amberjack Seriola dumerili.	Teleosts of the genus Seriola, commonly known as amberjacks, are of high commercial value in international markets due to their flesh quality and worldwide distribution. The Seriola species of interest to Mediterranean aquaculture is the greater amberjack (Seriola dumerili). This species holds great potential for the aquaculture industry, but in captivity, reproduction has proved to be challengin…	2017	12	1	Gigascience	GigaScience	NA	Sarropoulou	Elena	Institute of Marine Biology, Biotechnology and Aquaculture Hellenic Centre for Marine Research Crete, Thalassocosmos, Gournes Pediados, P.O.Box 2214, 71003 Heraklion Crete, Greece	NA	https://doi.org/10.1093/gigascience/gix108
28369201	29267854	10.1093/gigascience/gix130		Draft genome of the milu (Elaphurus davidianus).	Milu, also known as Père David's deer (Elaphurus davidianus), was widely distributed in East Asia but recently experienced a severe bottleneck. Only 18 survived by the end of the 19th century, and the current population of 4500 individuals was propagated from just 11 kept by the 11th British Duke of Bedford. This species is known for its distinguishable appearance, the driving force behind which …	2018	2	1	Gigascience	GigaScience	NA	Zhang	Chenzhou	Center for Ecological and Environmental Sciences, Key Laboratory for Space Bioscience and Biotechnology, Northwestern Polytechnical University, Xi'an, 710072, China	NA	https://doi.org/10.1093/gigascience/gix130
28369201	29329394	10.1093/gigascience/gix135		Analysis of the Aedes albopictus C6/36 genome provides insight into cell line utility for viral propagation.	The 50-year-old Aedes albopictus C6/36 cell line is a resource for the detection, amplification, and analysis of mosquito-borne viruses including Zika, dengue, and chikungunya. The cell line is derived from an unknown number of larvae from an unspecified strain of Aedes albopictus mosquitoes. Toward improved utility of the cell line for research in virus transmission, we present an annotated asse…	2018	3	1	Gigascience	GigaScience	NA	Miller	Jason R	J. Craig Venter Institute, 9714 Medical Center Drive, Rockville, MD 20850, USA	NA	https://doi.org/10.1093/gigascience/gix135
28369201	29342277	10.1093/gigascience/gix137		Finding Nemo: hybrid assembly with Oxford Nanopore and Illumina reads greatly improves the clownfish (Amphiprion ocellaris) genome assembly.	Some of the most widely recognized coral reef fishes are clownfish or anemonefish, members of the family Pomacentridae (subfamily: Amphiprioninae). They are popular aquarium species due to their bright colours, adaptability to captivity, and fascinating behavior. Their breeding biology (sequential hermaphrodites) and symbiotic mutualism with sea anemones have attracted much scientific interest. M…	2018	3	1	Gigascience	GigaScience	NA	Tan	Mun Hua	Centre for Integrative Ecology, School of Life and Environmental Sciences, Deakin University, Geelong, Victoria 3220, Australia	NA	https://doi.org/10.1093/gigascience/gix137
28369201	29917104	10.1093/gigascience/giy075		Binning enables efficient host genome reconstruction in cnidarian holobionts.	Many cnidarians, including stony corals, engage in complex symbiotic associations, comprising the eukaryotic host, photosynthetic algae, and highly diverse microbial communities-together referred to as holobiont. This taxonomic complexity makes sequencing and assembling coral host genomes extremely challenging. Therefore, previous cnidarian genomic projects were based on symbiont-free tissue samp…	2018	7	1	Gigascience	GigaScience	NA	Celis	Juan Sebastián	Animal Ecology and Systematics, Justus Liebig University Giessen. Heinrich-Buff-Ring 26-32 (IFZ), 35392 Giessen, Germany	NA	https://doi.org/10.1093/gigascience/giy075
28369201	30101298	10.1093/gigascience/giy095		Draft genome assembly of the invasive cane toad, Rhinella marina.	The cane toad (Rhinella marina formerly Bufo marinus) is a species native to Central and South America that has spread across many regions of the globe. Cane toads are known for their rapid adaptation and deleterious impacts on native fauna in invaded regions. However, despite an iconic status, there are major gaps in our understanding of cane toad genetics. The availability of a genome would hel…	2018	9	1	Gigascience	GigaScience	NA	Edwards	Richard J	School of Biotechnology and Biomolecular Sciences, University of New South Wales, Sydney, NSW, 2052, Australia	NA	https://doi.org/10.1093/gigascience/giy095
28369201	30445460	10.1093/gigascience/giy127		Genomes of trombidid mites reveal novel predicted allergens and laterally transferred genes associated with secondary metabolism.	Trombidid mites have a unique life cycle in which only the larval stage is ectoparasitic. In the superfamily Trombiculoidea ("chiggers"), the larvae feed preferentially on vertebrates, including humans. Species in the genus Leptotrombidium are vectors of a potentially fatal bacterial infection, scrub typhus, that affects 1 million people annually. Moreover, chiggers can cause pruritic dermatitis …	2018	12	1	Gigascience	GigaScience	NA	Dong	Xiaofeng	Institute of Integrative Biology, University of Liverpool, Liverpool L69 7ZB, United Kingdom	NA	https://doi.org/10.1093/gigascience/giy127
28369201	30481296	10.1093/gigascience/giy141		The genome of the tegu lizard Salvator merianae: combining Illumina, PacBio, and optical mapping data to generate a highly contiguous assembly.	Reptiles are a species-rich group with great phenotypic and life history diversity but are highly underrepresented among the vertebrate species with sequenced genomes. Here, we report a high-quality genome assembly of the tegu lizard, Salvator merianae, the first lacertoid with a sequenced genome. We combined 74X Illumina short-read, 29.8X Pacific Biosciences long-read, and optical mapping data t…	2018	12	1	Gigascience	GigaScience	NA	Roscito	Juliana G	Max Planck Institute of Molecular Cell Biology and Genetics, Pfotenhauerstr. 108, 01307, Dresden, Germany	NA	https://doi.org/10.1093/gigascience/giy141
28369201	30476205	10.1093/gigascience/giy143		The genome of an underwater architect, the caddisfly Stenopsyche tienmushanensis Hwang (Insecta: Trichoptera).	Caddisflies (Insecta: Trichoptera) are a highly adapted freshwater group of insects split from a common ancestor with Lepidoptera. They are the most diverse (&gt;16,000 species) of the strictly aquatic insect orders and are widely employed as bio-indicators in water quality assessment and monitoring. Among the numerous adaptations to aquatic habitats, caddisfly larvae use silk and materials from …	2018	12	1	Gigascience	GigaScience	NA	Luo	Shiqi	Beijing Advanced Innovation Center for Food Nutrition and Human Health, College of Plant Protection, China Agricultural University, 2 Yuanmingyuan West Road, Haidian District, Beijing 100193, China	NA	https://doi.org/10.1093/gigascience/giy143
28369201	30953569	10.1093/gigascience/giz023		A draft nuclear-genome assembly of the acoel flatworm Praesagittifera naikaiensis.	Acoels are primitive bilaterians with very simple soft bodies, in which many organs, including the gut, are not developed. They provide platforms for studying molecular and developmental mechanisms involved in the formation of the basic bilaterian body plan, whole-body regeneration, and symbiosis with photosynthetic microalgae. Because genomic information is essential for future research on acoel…	2019	4	1	Gigascience	GigaScience	NA	Arimoto	Asuka	Marine Genomics Unit, Okinawa Institute of Science and Technology Graduate University, 1919-1 Tancha, Onna, Okinawa 904-0495, Japan	NA	https://doi.org/10.1093/gigascience/giz023
28369201	31112613	10.1093/gigascience/giz059		A haplotype-resolved draft genome of the European sardine (Sardina pilchardus).	The European sardine (Sardina pilchardus Walbaum, 1792) is culturally and economically important throughout its distribution. Monitoring studies of sardine populations report an alarming decrease in stocks due to overfishing and environmental change, which has resulted in historically low captures along the Iberian Atlantic coast. Important biological and ecological features such as population di…	2019	5	1	Gigascience	GigaScience	NA	Louro	Bruno	CCMAR Centre of Marine Sciences, University of Algarve, Campus de Gambelas, 8005-139 Faro, Portugal	NA	https://doi.org/10.1093/gigascience/giz059
28369201	31430368	10.1093/gigascience/giz099		The draft genome sequence of the spider Dysdera silvatica (Araneae, Dysderidae): A valuable resource for functional and evolutionary genomic studies in chelicerates.	We present the draft genome sequence of Dysdera silvatica, a nocturnal ground-dwelling spider from a genus that has undergone a remarkable adaptive radiation in the Canary Islands. The draft assembly was obtained using short (Illumina) and long (PaciBio and Nanopore) sequencing reads. Our de novo assembly (1.36 Gb), which represents 80% of the genome size estimated by flow cytometry (1.7 Gb), is …	2019	8	1	Gigascience	GigaScience	NA	Sánchez-Herrero	Jose Francisco	Departament de Genètica, Microbiologia i Estadística, Universitat de Barcelona (UB) and Institut de Recerca de la Biodiversitat (IRBio), Diagonal 643, 08028 Barcelona, Spain	NA	https://doi.org/10.1093/gigascience/giz099
28369201	31494668	10.1093/gigascience/giz111		Genomic evidence of neo-sex chromosomes in the eastern yellow robin.	Understanding sex-biased natural selection can be enhanced by access to well-annotated chromosomes including ones inherited in sex-specific fashion. The eastern yellow robin (EYR) is an endemic Australian songbird inferred to have experienced climate-driven sex-biased selection and is a prominent model for studying mitochondrial-nuclear interactions in the wild. However, the lack of an EYR refere…	2019	9	1	Gigascience	GigaScience	NA	Gan	Han Ming	Centre for Integrative Ecology, School of Life and Environmental Sciences, Deakin University, Geelong, Victoria 3220, Australia	NA	https://doi.org/10.1093/gigascience/giz111
32188846	32985658	10.1093/jhered/esaa031		Genomic Features of Parthenogenetic Animals.	Evolution without sex is predicted to impact genomes in numerous ways. Case studies of individual parthenogenetic animals have reported peculiar genomic features that were suggested to be caused by their mode of reproduction, including high heterozygosity, a high abundance of horizontally acquired genes, a low transposable element load, or the presence of palindromes. We systematically characteri…	2021	3	12	J Hered	The Journal of heredity	NA	Jaron	Kamil S	Department of Ecology and Evolution, University of Lausanne, Lausanne, Switzerland	NA	https://doi.org/10.1093/jhered/esaa031
28369201	33595645	10.1093/jhered/esab003		A Reference Genome Assembly of American Bison, Bison bison bison.	Bison are an icon of the American West and an ecologically, commercially, and culturally important species. Despite numbering in the hundreds of thousands today, conservation concerns remain for the species, including the impact on genetic diversity of a severe bottleneck around the turn of the 20th century and genetic introgression from domestic cattle. Genetic diversity and admixture are best e…	2021	3	29	J Hered	The Journal of heredity	NA	Oppenheimer	Jonas	Department of Biomolecular Engineering, University of California Santa Cruz, Santa Cruz, CA, USA	NA	https://doi.org/10.1093/jhered/esab003
28369201	34718723	10.1093/molbev/msab310		Genome-Wide Reconstruction of Rediploidization Following Autopolyploidization across One Hundred Million Years of Salmonid Evolution.	The long-term evolutionary impacts of whole-genome duplication (WGD) are strongly influenced by the ensuing rediploidization process. Following autopolyploidization, rediploidization involves a transition from tetraploid to diploid meiotic pairing, allowing duplicated genes (ohnologs) to diverge genetically and functionally. Our understanding of autopolyploid rediploidization has been informed by…	2022	1	7	Mol Biol Evol	Molecular biology and evolution	NA	Gundappa	Manu Kumar	The Roslin Institute and Royal (Dick) School of Veterinary Studies, The University of Edinburgh, Midlothian, United Kingdom	NA	https://doi.org/10.1093/molbev/msab310
32188846	34908155	10.1093/molbev/msab358		Chromosomal Fusions Facilitate Adaptation to Divergent Environments in Threespine Stickleback.	Chromosomal fusions are hypothesized to facilitate adaptation to divergent environments, both by bringing together previously unlinked adaptive alleles and by creating regions of low recombination that facilitate the linkage of adaptive alleles; but, there is little empirical evidence to support this hypothesis. Here, we address this knowledge gap by studying threespine stickleback (Gasterosteus …	2022	2	3	Mol Biol Evol	Molecular biology and evolution	NA	Liu	Zuyao	Division of Evolutionary Ecology, Institute of Ecology and Evolution, University of Bern, Bern, Switzerland	NA	https://doi.org/10.1093/molbev/msab358
28369201	31702774	10.1093/molbev/msz261		Phylogenomics Identifies an Ancestral Burst of Gene Duplications Predating the Diversification of Aphidomorpha.	Aphids (Aphidoidea) are a diverse group of hemipteran insects that feed on plant phloem sap. A common finding in studies of aphid genomes is the presence of a large number of duplicated genes. However, when these duplications occurred remains unclear, partly due to the high relatedness of sequenced species. To better understand the origin of aphid duplications we sequenced and assembled the genom…	2020	3	1	Mol Biol Evol	Molecular biology and evolution	NA	Julca	Irene	Centre for Genomic Regulation (CRG), The Barcelona Institute of Science and Technology, Barcelona, Spain	NA	https://doi.org/10.1093/molbev/msz261
28369201	33575622	10.1093/nargab/lqaa075		Factorial estimating assembly base errors using <i>k</i>-mer abundance difference (KAD) between short reads and genome assembled sequences.	Genome sequences provide genomic maps with a single-base resolution for exploring genetic contents. Sequencing technologies, particularly long reads, have revolutionized genome assemblies for producing highly continuous genome sequences. However, current long-read sequencing technologies generate inaccurate reads that contain many errors. Some errors are retained in assembled sequences, which are…	2020	9	1	NAR Genom Bioinform	NAR genomics and bioinformatics	NA	He	Cheng	Department of Plant Pathology, Kansas State University, 4024 Throckmorton Center, Manhattan, KS 66506-5502, USA	NA	https://doi.org/10.1093/nargab/lqaa075
32188846	34123359	10.1098/rsfs.2020.0077		GSER (a Genome Size Estimator using R): a pipeline for quality assessment of sequenced genome libraries through genome size estimation.	The first step in any genome research after obtaining the read data is to perform a due quality control of the sequenced reads. In a de novo genome assembly project, the second step is to estimate two important features, the genome size and 'best k-mer', to start the assembly tests with different de novo assembly software and its parameters. However, the quality control of the sequenced genome li…	2021	6	1	Interface Focus	Interface focus	NA	Valdebenito-Maturana	Braulio	Núcleo Científico Multidisciplinario, School of Medicine, Universidad de Talca, Campus Talca, Chile	NA	https://doi.org/10.1098/rsfs.2020.0077
28369201	29321239	10.1098/rsob.170184		Comparative genomic analysis of the 'pseudofungus' <i>Hyphochytrium catenoides</i>.	Eukaryotic microbes have three primary mechanisms for obtaining nutrients and energy: phagotrophy, photosynthesis and osmotrophy. Traits associated with the latter two functions arose independently multiple times in the eukaryotes. The Fungi successfully coupled osmotrophy with filamentous growth, and similar traits are also manifested in the Pseudofungi (oomycetes and hyphochytriomycetes). Both …	2018	1	1	Open Biol	Open biology	NA	Leonard	Guy	Living Systems Institute, Department of Biosciences, University of Exeter, Exeter EX4 4QD, UK	NA	https://doi.org/10.1098/rsob.170184
28369201	34932907	10.1098/rsob.210242		Darwin's bark spider shares a spidroin repertoire with <i>Caerostris extrusa</i> but achieves extraordinary silk toughness through gene expression.	Spider silk is a protein-based material whose toughness suggests possible novel applications. A particularly fascinating example of silk toughness is provided by Darwin's bark spider (Caerostris darwini) found in Madagascar. This spider produces extraordinarily tough silk, with an average toughness of 350 MJ m<sup>-1</sup> and over 50% extensibility, and can build river-bridging webs with a size …	2021	12	1	Open Biol	Open biology	NA	Kono	Nobuaki	Institute for Advanced Biosciences, Keio University, 403-1 Nihonkoku, Daihouji, Tsuruoka, Yamagata 997-0017, Japan	NA	https://doi.org/10.1098/rsob.210242
28369201	32345166	10.1098/rspb.2020.0443		Mimicry diversification in <i>Papilio dardanus</i> via a genomic inversion in the regulatory region of <i>engrailed</i>-<i>invected</i>.	Polymorphic Batesian mimics exhibit multiple protective morphs that each mimic a different noxious model. Here, we study the genomic transitions leading to the evolution of different mimetic wing patterns in the polymorphic Mocker Swallowtail Papilio dardanus. We generated a draft genome (231 Mb over 30 chromosomes) and re-sequenced individuals of three morphs. Genome-wide single nucleotide polym…	2020	5	13	Proc Biol Sci	Proceedings. Biological sciences	NA	Timmermans	Martijn J T N	Department of Life Sciences, Natural History Museum, London, UK	NA	https://doi.org/10.1098/rspb.2020.0443
28369201	32842932	10.1098/rspb.2020.1441		Genome size evolution: towards new model systems for old questions.	Genome size (GS) variation is a fundamental biological characteristic; however, its evolutionary causes and consequences are the topic of ongoing debate. Whether GS is a neutral trait or one subject to selective pressures, and how strong these selective pressures are, may remain open questions. Fundamentally, the genomic sequences responsible for this variation directly impact the potential evolu…	2020	8	26	Proc Biol Sci	Proceedings. Biological sciences	NA	Blommaert	Julie	Department of Organismal Biology, Uppsala University, Uppsala, Sweden	NA	https://doi.org/10.1098/rspb.2020.1441
28369201	33434461	10.1098/rspb.2020.2192		The evolution and genetics of sexually dimorphic 'dual' mimicry in the butterfly <i>Elymnias hypermnestra</i>.	Sexual dimorphism is a major component of morphological variation across the tree of life, but the mechanisms underlying phenotypic differences between sexes of a single species are poorly understood. We examined the population genomics and biogeography of the common palmfly Elymnias hypermnestra, a dual mimic in which female wing colour patterns are either dark brown (melanic) or bright orange, …	2021	1	13	Proc Biol Sci	Proceedings. Biological sciences	NA	Ruttenberg	Dee M	Department of Ecology and Evolution, The University of Chicago, Chicago, IL 60637, USA	NA	https://doi.org/10.1098/rspb.2020.2192
32188846	33813894	10.1098/rstb.2020.0153		Single individual structural variant detection uncovers widespread hemizygosity in molluscs.	The advent of complete genomic sequencing has opened a window into genomic phenomena obscured by fragmented assemblies. A good example of these is the existence of hemizygous regions of autosomal chromosomes, which can result in marked differences in gene content between individuals within species. While these hemizygous regions, and presence/absence variation of genes that can result, are well k…	2021	5	24	Philos Trans R Soc Lond B Biol Sci	Philosophical transactions of the Royal Society of London. Series B, Biological sciences	NA	Calcino	Andrew D	Department of Evolutionary Biology, Integrative Zoology, University of Vienna, Althanstrasse 14, Vienna 1090, Austria	NA	https://doi.org/10.1098/rstb.2020.0153
32188846	33813888	10.1098/rstb.2020.0160		Benchmarking Oxford Nanopore read assemblers for high-quality molluscan genomes.	Choosing the optimum assembly approach is essential to achieving a high-quality genome assembly suitable for comparative and evolutionary genomic investigations. Significant recent progress in long-read sequencing technologies such as PacBio and Oxford Nanopore Technologies (ONT) has also brought about a large variety of assemblers. Although these have been extensively tested on model species suc…	2021	5	24	Philos Trans R Soc Lond B Biol Sci	Philosophical transactions of the Royal Society of London. Series B, Biological sciences	NA	Sun	Jin	Institute of Evolution and Marine Biodiversity, Key Laboratory of Mariculture (Ministry of Education), Ocean University of China, Qingdao 266003, People's Republic of China	NA	https://doi.org/10.1098/rstb.2020.0160
28369201	32706331	10.1099/mgen.0.000409		Metagenomic approaches in microbial ecology: an update on whole-genome and marker gene sequencing analyses.	Metagenomics and marker gene approaches, coupled with high-throughput sequencing technologies, have revolutionized the field of microbial ecology. Metagenomics is a culture-independent method that allows the identification and characterization of organisms from all kinds of samples. Whole-genome shotgun sequencing analyses the total DNA of a chosen sample to determine the presence of micro-organi…	2020	8	1	Microb Genom	Microbial genomics	NA	Pérez-Cobas	Ana Elena	Institut Pasteur, Biologie des Bactéries Intracellulaires, Paris, France and CNRS UMR 3525, 675724, Paris, France	NA	https://doi.org/10.1099/mgen.0.000409
28369201	34397347	10.1099/mgen.0.000632		Monomorphic <i>Trypanozoon</i>: towards reconciling phylogeny and pathologies.	Trypanosoma brucei evansi and T. brucei equiperdum are animal infective trypanosomes conventionally classified by their clinical disease presentation, mode of transmission, host range, kinetoplast DNA (kDNA) composition and geographical distribution. Unlike other members of the subgenus Trypanozoon, they are non-tsetse transmitted and predominantly morphologically uniform (monomorphic) in their m…	2021	8	1	Microb Genom	Microbial genomics	NA	Oldrieve	Guy	Institute for Immunology and Infection Research, School of Biological Sciences, University of Edinburgh, Edinburgh EH9 3FL, UK	NA	https://doi.org/10.1099/mgen.0.000632
28369201	32801147	10.1101/gr.263566.120		HiCanu: accurate assembly of segmental duplications, satellites, and allelic variants from high-fidelity long reads.	Complete and accurate genome assemblies form the basis of most downstream genomic analyses and are of critical importance. Recent genome assembly projects have relied on a combination of noisy long-read sequencing and accurate short-read sequencing, with the former offering greater assembly continuity and the latter providing higher consensus accuracy. The recently introduced Pacific Biosciences …	2020	9	1	Genome Res	Genome research	NA	Nurk	Sergey	Genome Informatics Section, Computational and Statistical Genomics Branch, National Human Genome Research Institute, National Institutes of Health, Bethesda, Maryland 20894, USA	NA	https://doi.org/10.1101/gr.263566.120
28369201	33408157	10.1101/gr.271569.120		A new emu genome illuminates the evolution of genome configuration and nuclear architecture of avian chromosomes.	Emu and other ratites are more informative than any other birds in reconstructing the evolution of the ancestral avian or vertebrate karyotype because of their much slower rate of genome evolution. Here, we generated a new chromosome-level genome assembly of a female emu, and estimated the tempo of chromosome evolution across major avian phylogenetic branches, by comparing it to chromosome-level …	2021	3	1	Genome Res	Genome research	NA	Liu	Jing	MOE Laboratory of Biosystems Homeostasis & Protection and Zhejiang Provincial Key Laboratory for Cancer Molecular Cell Biology, Life Sciences Institute, Zhejiang University, Hangzhou 310058, China	NA	https://doi.org/10.1101/gr.271569.120
28369201	30203521	10.1111/1755-0998.12939		Finding Nemo's Genes: A chromosome-scale reference assembly of the genome of the orange clownfish Amphiprion percula.	The iconic orange clownfish, Amphiprion percula, is a model organism for studying the ecology and evolution of reef fishes, including patterns of population connectivity, sex change, social organization, habitat selection and adaptation to climate change. Notably, the orange clownfish is the only reef fish for which a complete larval dispersal kernel has been established and was the first fish sp…	2019	1	1	Mol Ecol Resour	Molecular ecology resources	NA	Lehmann	Robert	KAUST Environmental Epigenetic Program, Division of Biological and Environmental Sciences and Engineering, King Abdullah University of Science and Technology, Thuwal, Saudi Arabia	NA	https://doi.org/10.1111/1755-0998.12939
28369201	31903688	10.1111/1755-0998.13133		Characterization of a Y-specific duplication/insertion of the anti-Mullerian hormone type II receptor gene based on a chromosome-scale genome assembly of yellow perch, Perca flavescens.	Yellow perch, Perca flavescens, is an ecologically and economically important species native to a large portion of the northern United States and southern Canada and is also a promising candidate species for aquaculture. However, no yellow perch reference genome has been available to facilitate improvements in both fisheries and aquaculture management practices. By combining Oxford Nanopore Techn…	2020	3	5	Mol Ecol Resour	Molecular ecology resources	NA	Feron	Romain	INRAE, UR 1037 Fish Physiology and Genomics, Rennes, France	NA	https://doi.org/10.1111/1755-0998.13133
28369201	32395896	10.1111/1755-0998.13187		A de novo chromosome-level genome assembly of Coregonus sp. "Balchen": One representative of the Swiss Alpine whitefish radiation.	Salmonids are of particular interest to evolutionary biologists due to their incredible diversity of life-history strategies and the speed at which many salmonid species have diversified. In Switzerland alone, over 30 species of Alpine whitefish from the subfamily Coregoninae have evolved since the last glacial maximum, with species exhibiting a diverse range of morphological and behavioural phen…	2020	7	1	Mol Ecol Resour	Molecular ecology resources	NA	De-Kayne	Rishi	Department of Fish Ecology and Evolution, Centre of Ecology, Evolution and Biogeochemistry, EAWAG Swiss Federal Institute of Aquatic Science and Technology, Kastanienbaum, Switzerland	NA	https://doi.org/10.1111/1755-0998.13187
32188846	33955186	10.1111/1755-0998.13406		An exploration of assembly strategies and quality metrics on the accuracy of the rewarewa (Knightia excelsa) genome.	We used long read sequencing data generated from Knightia excelsa, a nectar-producing Proteaceae tree endemic to Aotearoa (New Zealand), to explore how sequencing data type, volume and workflows can impact final assembly accuracy and chromosome reconstruction. Establishing a high-quality genome for this species has specific cultural importance to Māori and commercial importance to honey producers…	2021	8	1	Mol Ecol Resour	Molecular ecology resources	NA	McCartney	Ann M	Manaaki Whenua - Landcare Research, Auckland, New Zealand	NA	https://doi.org/10.1111/1755-0998.13406
32188846	34295371	10.1111/eva.13249		The genome of the Pyrenean desman and the effects of bottlenecks and inbreeding on the genomic landscape of an endangered species.	The Pyrenean desman (Galemys pyrenaicus) is a small semiaquatic mammal endemic to the Iberian Peninsula. Despite its limited range, this species presents a strong genetic structure due to past isolation in glacial refugia and subsequent bottlenecks. Additionally, some populations are highly fragmented today as a consequence of river barriers, causing substantial levels of inbreeding. These featur…	2021	7	1	Evol Appl	Evolutionary applications	NA	Escoda	Lídia	Institute of Evolutionary Biology (CSIC-Universitat Pompeu Fabra) Barcelona Spain	NA	https://doi.org/10.1111/eva.13249
28369201	33305885	10.1111/imb.12688		Jekyll or Hyde? The genome (and more) of Nesidiocoris tenuis, a zoophytophagous predatory bug that is both a biological control agent and a pest.	Nesidiocoris tenuis (Reuter) is an efficient predatory biological control agent used throughout the Mediterranean Basin in tomato crops but regarded as a pest in northern European countries. From the family Miridae, it is an economically important insect yet very little is known in terms of genetic information and no genomic or transcriptomic studies have been published. Here, we use a linked-rea…	2021	4	1	Insect Mol Biol	Insect molecular biology	NA	Ferguson	K B	Laboratory of Genetics, Wageningen University, Wageningen, The Netherlands	NA	https://doi.org/10.1111/imb.12688
28369201	33305470	10.1111/mec.15774		The comparative genomic landscape of adaptive radiation in crater lake cichlid fishes.	Factors ranging from ecological opportunity to genome composition might explain why only some lineages form adaptive radiations. While being rare, particular systems can provide natural experiments within an identical ecological setting where species numbers and phenotypic divergence in two closely related lineages are notably different. We investigated one such natural experiment using two de no…	2021	2	1	Mol Ecol	Molecular ecology	NA	Xiong	Peiwen	Department of Biology, University of Konstanz, Konstanz, Germany	NA	https://doi.org/10.1111/mec.15774
28369201	33638236	10.1111/mec.15863		A single QTL with large effect is associated with female functional virginity in an asexual parasitoid wasp.	During the transition from sexual to asexual reproduction, a suite of reproduction-related sexual traits become superfluous, and may be selected against if costly. Female functional virginity refers to asexual females resisting to mate or not fertilizing eggs after mating. These traits appear to be among the first that evolve during transitions from sexual to asexual reproduction. The genetic bas…	2021	5	1	Mol Ecol	Molecular ecology	NA	Ma	Wen-Juan	Groningen Institute for Evolutionary Life Sciences, University of Groningen, Groningen, The Netherlands	NA	https://doi.org/10.1111/mec.15863
28369201	31206013	10.1126/sciadv.aau3648		Unprecedented reorganization of holocentric chromosomes provides insights into the enigma of lepidopteran chromosome evolution.	Chromosome evolution presents an enigma in the mega-diverse Lepidoptera. Most species exhibit constrained chromosome evolution with nearly identical haploid chromosome counts and chromosome-level gene collinearity among species more than 140 million years divergent. However, a few species possess radically inflated chromosomal counts due to extensive fission and fusion events. To address this eni…	2019	6	1	Sci Adv	Science advances	NA	Hill	Jason	Population Genetics, Department of Zoology, Stockholm University, Stockholm, Sweden	NA	https://doi.org/10.1126/sciadv.aau3648
28369201	31355335	10.1126/sciadv.aaw6441		The genome of <i>Peromyscus leucopus</i>, natural host for Lyme disease and other emerging infections.	The rodent Peromyscus leucopus is the natural reservoir of several tick-borne infections, including Lyme disease. To expand the knowledge base for this key species in life cycles of several pathogens, we assembled and scaffolded the P. leucopus genome. The resulting assembly was 2.45 Gb in total length, with 24 chromosome-length scaffolds harboring 97% of predicted genes. RNA sequencing following…	2019	7	1	Sci Adv	Science advances	NA	Long	Anthony D	Department of Ecology and Evolutionary Biology, University of California, Irvine, Irvine, CA, USA	NA	https://doi.org/10.1126/sciadv.aaw6441
28369201	33523858	10.1126/sciadv.abd8180		Antigen receptor repertoires of one of the smallest known vertebrates.	The rules underlying the structure of antigen receptor repertoires are not yet fully defined, despite their enormous importance for the understanding of adaptive immunity. With current technology, the large antigen receptor repertoires of mice and humans cannot be comprehensively studied. To circumvent the problems associated with incomplete sampling, we have studied the immunogenetic features of…	2021	1	1	Sci Adv	Science advances	NA	Giorgetti	Orlando B	Department of Developmental Immunology, Max Planck Institute of Immunobiology and Epigenetics, Stuebeweg 51, 79108 Freiburg, Germany	NA	https://doi.org/10.1126/sciadv.abd8180
28369201	31672890	10.1126/science.aaw2090		Genomic architecture and introgression shape a butterfly radiation.	We used 20 de novo genome assemblies to probe the speciation history and architecture of gene flow in rapidly radiating Heliconius butterflies. Our tests to distinguish incomplete lineage sorting from introgression indicate that gene flow has obscured several ancient phylogenetic relationships in this group over large swathes of the genome. Introgressed loci are underrepresented in low-recombinat…	2019	11	1	Science	Science (New York, N.Y.)	NA	Edelman	Nathaniel B	Department of Organismic and Evolutionary Biology, Harvard University, Cambridge, MA 02138, USA	nedelman@g.harvard.edu	https://doi.org/10.1126/science.aaw2090
28369201	33033216	10.1126/science.aaz2582		The mole genome reveals regulatory rearrangements associated with adaptive intersexuality.	Linking genomic variation to phenotypical traits remains a major challenge in evolutionary genetics. In this study, we use phylogenomic strategies to investigate a distinctive trait among mammals: the development of masculinizing ovotestes in female moles. By combining a chromosome-scale genome assembly of the Iberian mole, Talpa occidentalis, with transcriptomic, epigenetic, and chromatin intera…	2020	10	9	Science	Science (New York, N.Y.)	NA	M Real	Francisca	RG Development & Disease, Max Planck Institute for Molecular Genetics, Berlin, Germany	NA	https://doi.org/10.1126/science.aaz2582
28369201	29463655	10.1128/mBio.01650-17		<i>De Novo</i> Assembly and Phasing of Dikaryotic Genomes from Two Isolates of <i>Puccinia coronata</i> f. sp. <i>avenae</i>, the Causal Agent of Oat Crown Rust.	Oat crown rust, caused by the fungus Pucinnia coronata f. sp. avenae, is a devastating disease that impacts worldwide oat production. For much of its life cycle, P. coronata f. sp. avenae is dikaryotic, with two separate haploid nuclei that may vary in virulence genotype, highlighting the importance of understanding haplotype diversity in this species. We generated highly contiguous de novo genom…	2018	2	20	mBio	mBio	NA	Miller	Marisa E	Department of Plant Pathology, University of Minnesota, St. Paul, Minnesota, USA	NA	https://doi.org/10.1128/mBio.01650-17
28369201	29463659	10.1128/mBio.02275-17		A Near-Complete Haplotype-Phased Genome of the Dikaryotic Wheat Stripe Rust Fungus <i>Puccinia striiformis</i> f. sp. <i>tritici</i> Reveals High Interhaplotype Diversity.	A long-standing biological question is how evolution has shaped the genomic architecture of dikaryotic fungi. To answer this, high-quality genomic resources that enable haplotype comparisons are essential. Short-read genome assemblies for dikaryotic fungi are highly fragmented and lack haplotype-specific information due to the high heterozygosity and repeat content of these genomes. Here, we pres…	2018	2	20	mBio	mBio	NA	Schwessinger	Benjamin	Research School of Biology, the Australian National University, Acton, ACT, Australia	benjamin.schwessinger@anu.edu.au	https://doi.org/10.1128/mBio.02275-17
28369201	32409528	10.1128/MRA.00087-20		Phased Diploid Genome Sequence for the Fast-Growing Microalga <i>Picochlorum celeri</i>.	Picochlorum celeri is a fast-growing marine microalga with high biomass productivity. Here, we report the use of PacBio sequencing to assemble the phased diploid genome of P. celeri.	2020	1	14	Microbiol Resour Announc	Microbiology resource announcements	NA	Becker	Scott A	Synthetic Genomics, Inc., La Jolla, California, USA	NA	https://doi.org/10.1128/MRA.00087-20
32188846	34435868	10.1128/MRA.00198-21		Draft Genome Sequence of Kazachstania slooffiae, Isolated from Postweaning Piglet Feces.	Kazachstania slooffiae is a dimorphic fungus which colonizes the feces and gastrointestinal tract of postweaning pigs. This fungus persists in the gut environment of piglets into adulthood and is implicated in porcine health through microbe-microbe and microbe-host interactions. Here, we report a draft genome sequence for K. slooffiae ABBL.	2021	8	26	Microbiol Resour Announc	Microbiology resource announcements	NA	Davies	Cary Pirone	Animal Biosciences and Biotechnology Laboratory, Beltsville Agricultural Research Center, NEA, U.S. Department of Agriculture, Beltsville, Maryland, USA	NA	https://doi.org/10.1128/MRA.00198-21
28369201	34016678	10.1128/MRA.00311-21		Draft Genome Sequence of the Plant Growth-Promoting Bacterium Pseudomonas pseudoalcaligenes KB-10.	Pseudomonas pseudoalcaligenes KB-10 can enhance salinity tolerance in coriander plants. We report a draft genome sequence of P. pseudoalcaligenes KB-10, comprising a 5,241,174-bp circular chromosome containing 4,921 genes, with a GC content of 62.97%.	2021	1	20	Microbiol Resour Announc	Microbiology resource announcements	NA	Khan	M M A	Department of Biological Sciences, King Abdulaziz University, Jeddah, Saudi Arabia	mohibulalamkhan@gmail.com	https://doi.org/10.1128/MRA.00311-21
32188846	34090340	10.1186/s12859-021-04118-3		Overcoming uncollapsed haplotypes in long-read assemblies of non-model organisms.	Long-read sequencing is revolutionizing genome assembly: as PacBio and Nanopore technologies become more accessible in technicity and in cost, long-read assemblers flourish and are starting to deliver chromosome-level assemblies. However, these long reads are usually error-prone, making the generation of a haploid reference out of a diploid genome a difficult enterprise. Failure to properly colla…	2021	6	5	BMC Bioinformatics	BMC bioinformatics	NA	Guiglielmoni	Nadège	Service Evolution Biologique et Ecologie, Université libre de Bruxelles (ULB), Avenue Franklin D. Roosevelt 50, 1050, Brussels, Belgium	nadege.guiglielmoni@ulb.be	https://doi.org/10.1186/s12859-021-04118-3
28369201	35164674	10.1186/s12859-022-04591-4		gcaPDA: a haplotype-resolved diploid assembler.	Generating chromosome-scale haplotype resolved assembly is important for functional studies. However, current de novo assemblers are either haploid assemblers that discard allelic information, or diploid assemblers that can only tackle genomes of low complexity. Here, Using robust programs, we build a diploid genome assembly pipeline called gcaPDA (gamete cells assisted Phased Diploid Assembler),…	2022	2	14	BMC Bioinformatics	BMC bioinformatics	NA	Xie	Min	Guangdong Engineering Research Center of Plant and Animal Genomics, BGI Genomics, BGI-Shenzhen, Shenzhen, 518083, China	NA	https://doi.org/10.1186/s12859-022-04591-4
28369201	29884119	10.1186/s12864-018-4841-4		Genome sequence and population declines in the critically endangered greater bamboo lemur (Prolemur simus) and implications for conservation.	The greater bamboo lemur (Prolemur simus) is a member of the Family Lemuridae that is unique in their dependency on bamboo as a primary food source. This Critically Endangered species lives in small forest patches in eastern Madagascar, occupying a fraction of its historical range. Here we sequence the genome of the greater bamboo lemur for the first time, and provide genome resources for future …	2018	6	8	BMC Genomics	BMC genomics	NA	Hawkins	Melissa T R	Omaha's Henry Doorly Zoo and Aquarium, Center for Conservation Research, Department of Conservation Genetics, 3701 South 10th Street, Omaha, NE, 68107, USA	melissa.hawkins@humboldt.edu	https://doi.org/10.1186/s12864-018-4841-4
28369201	30290758	10.1186/s12864-018-5079-x		A draft genome of the striped catfish, Pangasianodon hypophthalmus, for comparative analysis of genes relevant to development and a resource for aquaculture improvement.	The striped catfish, Pangasianodon hypophthalmus, is a freshwater and benthopelagic fish common in the Mekong River delta. Catfish constitute a valuable source of dietary protein. Therefore, they are cultured worldwide, and P. hypophthalmus is a food staple in the Mekong area. However, genetic information about the culture stock, is unavailable for breeding improvement, although genetics of the c…	2018	10	5	BMC Genomics	BMC genomics	NA	Kim	Oanh T P	Institute of Genome Research, Vietnam Academy of Science and Technology, Cau Giay, Hanoi, Vietnam	ktpoanh@igr.ac.vn	https://doi.org/10.1186/s12864-018-5079-x
28369201	30885123	10.1186/s12864-019-5590-8		Long-read based assembly and synteny analysis of a reference Drosophila subobscura genome reveals signatures of structural evolution driven by inversions recombination-suppression effects.	Drosophila subobscura has long been a central model in evolutionary genetics. Presently, its use is hindered by the lack of a reference genome. To bridge this gap, here we used PacBio long-read technology, together with the available wealth of genetic marker information, to assemble and annotate a high-quality nuclear and complete mitochondrial genome for the species. With the obtained assembly, …	2019	3	5	BMC Genomics	BMC genomics	NA	Karageorgiou	Charikleia	Grup de Genòmica, Bioinformàtica i Biologia Evolutiva (GGBE), Departament de Genètica i de Microbiologia, Universitat Autonòma de Barcelona, Bellaterra, Barcelona, Spain	charikleia.karageorgiou@uab.cat	https://doi.org/10.1186/s12864-019-5590-8
28369201	31174483	10.1186/s12864-019-5859-y		Small, but surprisingly repetitive genomes: transposon expansion and not polyploidy has driven a doubling in genome size in a metazoan species complex.	The causes and consequences of genome size variation across Eukaryotes, which spans five orders of magnitude, have been hotly debated since before the advent of genome sequencing. Previous studies have mostly examined variation among larger taxonomic units (e.g., orders, or genera), while comparisons among closely related species are rare. Rotifers of the Brachionus plicatilis species complex exh…	2019	6	7	BMC Genomics	BMC genomics	NA	Blommaert	J	Research Department for Limnology, University of Innsbruck, Mondsee, Austria	NA	https://doi.org/10.1186/s12864-019-5859-y
28369201	31722669	10.1186/s12864-019-6248-2		Promising prospects of nanopore sequencing for algal hologenomics and structural variation discovery.	The MinION Access Program (MAP, 2014-2016) allowed selected users to test the prospects of long nanopore reads for diverse organisms and applications through the rapid development of improving chemistries. In 2014, faced with a fragmented Illumina assembly for the chloroplast genome of the green algal holobiont Caulerpa ashmeadii, we applied to the MAP to test the prospects of nanopore reads to i…	2019	11	13	BMC Genomics	BMC genomics	NA	Sauvage	Thomas	Smithsonian Marine Station, Florida, USA	tomsauv@gmail.com	https://doi.org/10.1186/s12864-019-6248-2
28369201	31856729	10.1186/s12864-019-6397-3		Host plant adaptation in the polyphagous whitefly, Trialeurodes vaporariorum, is associated with transcriptional plasticity and altered sensitivity to insecticides.	The glasshouse whitefly, Trialeurodes vaporariorum, is a damaging crop pest and an invasive generalist capable of feeding on a broad range of host plants. As such this species has evolved mechanisms to circumvent the wide spectrum of anti-herbivore allelochemicals produced by its host range. T. vaporariorum has also demonstrated a remarkable ability to evolve resistance to many of the synthetic i…	2019	12	19	BMC Genomics	BMC genomics	NA	Pym	Adam	College of Life and Environmental Sciences, Biosciences, University of Exeter, Penryn Campus, Penryn, Cornwall, UK	NA	https://doi.org/10.1186/s12864-019-6397-3
28369201	32586267	10.1186/s12864-020-06792-8		Comparative genomics of four strains of the edible brown alga, Cladosiphon okamuranus.	The brown alga, Cladosiphon okamuranus (Okinawa mozuku), is one of the most important edible seaweeds, and it is cultivated for market primarily in Okinawa, Japan. Four strains, denominated S, K, O, and C, with distinctively different morphologies, have been cultivated commercially since the early 2000s. We previously reported a draft genome of the S-strain. To facilitate studies of seaweed biolo…	2020	6	26	BMC Genomics	BMC genomics	NA	Nishitsuji	Koki	Marine Genomics Unit, Okinawa Institute of Science and Technology Graduate University, Onna, Okinawa, 904-0495, Japan	koki.nishitsuji@oist.jp	https://doi.org/10.1186/s12864-020-06792-8
28369201	33076831	10.1186/s12864-020-07145-1		Genome of the four-finger threadfin Eleutheronema tetradactylum (Perciforms: Polynemidae).	Teleost fish play important roles in aquatic ecosystems and aquaculture. Threadfins (Perciformes: Polynemidae) show a range of interesting biology, and are of considerable importance for both wild fisheries and aquaculture. Additionally, the four-finger threadfin Eleutheronema tetradactylum is of conservation relevance since its populations are considered to be in rapid decline and it is classifi…	2020	10	19	BMC Genomics	BMC genomics	NA	Qu	Zhe	School of Life Sciences, Simon F.S. Li Marine Science Laboratory, State Key Laboratory of Agrobiotechnology, The Chinese University of Hong Kong, Hong Kong, China	quzhe@cuhk.edu.hk	https://doi.org/10.1186/s12864-020-07145-1
28369201	32228451	10.1186/s12864-020-6672-3		De novo assembly of the olive fruit fly (Bactrocera oleae) genome with linked-reads and long-read technologies minimizes gaps and provides exceptional Y chromosome assembly.	The olive fruit fly, Bactrocera oleae, is the most important pest in the olive fruit agribusiness industry. This is because female flies lay their eggs in the unripe fruits and upon hatching the larvae feed on the fruits thus destroying them. The lack of a high-quality genome and other genomic and transcriptomic data has hindered progress in understanding the fly's biology and proposing alternati…	2020	3	5	BMC Genomics	BMC genomics	NA	Bayega	Anthony	McGill University and Genome Quebec Innovation Centre, Department of Human Genetics, McGill University, Montreal, Canada	NA	https://doi.org/10.1186/s12864-020-6672-3
32188846	33752605	10.1186/s12864-021-07489-2		Datura genome reveals duplications of psychoactive alkaloid biosynthetic genes and high mutation rate following tissue culture.	Datura stramonium (Jimsonweed) is a medicinally and pharmaceutically important plant in the nightshade family (Solanaceae) known for its production of various toxic, hallucinogenic, and therapeutic tropane alkaloids. Recently, we published a tissue-culture based transformation protocol for D. stramonium that enables more thorough functional genomics studies of this plant. However, the tissue cult…	2021	3	5	BMC Genomics	BMC genomics	NA	Rajewski	Alex	Department of Botany and Plant Science, University of California, Riverside, California, 92521, USA	NA	https://doi.org/10.1186/s12864-021-07489-2
28369201	33781200	10.1186/s12864-021-07512-6		Telomere-to-telomere assembly of the genome of an individual Oikopleura dioica from Okinawa using Nanopore-based sequencing.	The larvacean Oikopleura dioica is an abundant tunicate plankton with the smallest (65-70 Mbp) non-parasitic, non-extremophile animal genome identified to date. Currently, there are two genomes available for the Bergen (OdB3) and Osaka (OSKA2016) O. dioica laboratory strains. Both assemblies have full genome coverage and high sequence accuracy. However, a chromosome-scale assembly has not yet bee…	2021	3	5	BMC Genomics	BMC genomics	NA	Bliznina	Aleksandra	Genomics and Regulatory Systems Unit, Okinawa Institute of Science and Technology Graduate University, Okinawa, Japan	aleksandra.bliznina2@oist.jp	https://doi.org/10.1186/s12864-021-07512-6
32188846	33902447	10.1186/s12864-021-07552-y		Genome of the destructive oomycete Phytophthora cinnamomi provides insights into its pathogenicity and adaptive potential.	Phytophthora cinnamomi is an oomycete pathogen of global relevance. It is considered as one of the most invasive species, which has caused irreversible damage to natural ecosystems and horticultural crops. There is currently a lack of a high-quality reference genome for this species despite several attempts that have been made towards sequencing its genome. The lack of a good quality genome seque…	2021	4	26	BMC Genomics	BMC genomics	NA	Engelbrecht	Juanita	Department of Biochemistry, Genetics and Microbiology, Forestry and Agricultural Biotechnology Institute, University of Pretoria, Pretoria, South Africa	juanita.engelbrecht@up.ac.za	https://doi.org/10.1186/s12864-021-07552-y
28369201	33902445	10.1186/s12864-021-07627-w		Draft genome of a biparental beetle species, Lethrus apterus.	The lack of an understanding about the genomic architecture underpinning parental behaviour in subsocial insects displaying simple parental behaviours prevents the development of a full understanding about the evolutionary origin of sociality. Lethrus apterus is one of the few insect species that has biparental care. Division of labour can be observed between parents during the reproductive perio…	2021	4	26	BMC Genomics	BMC genomics	NA	Nagy	Nikoletta A	MTA-DE Behavioural Ecology Research Group, Department of Evolutionary Zoology, University of Debrecen, Egyetem tér 1, Debrecen, H-4032, Hungary	nnolett@gmail.com	https://doi.org/10.1186/s12864-021-07627-w
28369201	34372786	10.1186/s12864-021-07857-y		Genomics and transcriptomics of epizoic Seisonidea (Rotifera, syn. Syndermata) reveal strain formation and gradual gene loss with growing ties to the host.	Seisonidea (also Seisonacea or Seisonidae) is a group of small animals living on marine crustaceans (Nebalia spec.) with only four species described so far. Its monophyletic origin with mostly free-living wheel animals (Monogononta, Bdelloidea) and endoparasitic thorny-headed worms (Acanthocephala) is widely accepted. However, the phylogenetic relationships inside the Rotifera-Acanthocephala clad…	2021	8	9	BMC Genomics	BMC genomics	NA	Mauer	Katharina M	Institute of Organismic and Molecular Evolution (iomE), Anthropology, Johannes Gutenberg University Mainz, Mainz, Germany. kamauer@uni-mainz	NA	https://doi.org/10.1186/s12864-021-07857-y
28369201	34301178	10.1186/s12864-021-07894-7		Comparative genome and transcriptome analyses reveal innate differences in response to host plants by two color forms of the two-spotted spider mite Tetranychus urticae.	The two-spotted spider mite, Tetranychus urticae, is a major agricultural pest with a cosmopolitan distribution, and its polyphagous habits provide a model for investigating herbivore-plant interactions. There are two body color forms of T. urticae with a different host preference. Comparative genomics and transcriptomics are used here to investigate differences in responses of the forms to host …	2021	7	23	BMC Genomics	BMC genomics	NA	Huo	Shi-Mei	Department of Entomology, Nanjing Agricultural University, Nanjing, 210095, Jiangsu, China	NA	https://doi.org/10.1186/s12864-021-07894-7
28369201	34330207	10.1186/s12864-021-07897-4		A chromosome-level genome assembly of Cairina moschata and comparative genomic analyses.	The Muscovy duck (Cairina moschata) is an economically important duck species, with favourable growth and carcass composition parameters in comparison to other ducks. However, limited genomic resources for Muscovy duck hinder our understanding of its evolution and genetic diversity. We combined linked-reads sequencing technology and reference-guided methods for de novo genome assembly. The final …	2021	7	30	BMC Genomics	BMC genomics	NA	Jiang	Fan	Hubei Key Laboratory of Agricultural Bioinformatics, College of Informatics, Huazhong Agricultural University, 430070, Wuhan, People's Republic of China	NA	https://doi.org/10.1186/s12864-021-07897-4
28369201	34654361	10.1186/s12864-021-07999-z		Comparative analysis of full-length mitochondrial genomes of five Skeletonema species reveals conserved genome organization and recent speciation.	Skeletonema species are prominent primary producers, some of which can also cause massive harmful algal blooms (HABs) in coastal waters under specific environmental conditions. Nevertheless, genomic information of Skeletonema species is currently limited, hindering advanced research on their role as primary producers and as HAB species. Mitochondrial genome (mtDNA) has been extensively used as "s…	2021	10	15	BMC Genomics	BMC genomics	NA	Liu	Shuya	Key Laboratory of Marine Ecology and Environmental Sciences, Institute of Oceanology, Chinese Academy of Sciences, 266071, Qingdao, China	NA	https://doi.org/10.1186/s12864-021-07999-z
28369201	34740326	10.1186/s12864-021-08079-y		A whole genome duplication drives the genome evolution of Phytophthora betacei, a closely related species to Phytophthora infestans.	Pathogens of the genus Phytophthora are the etiological agents of many devastating diseases in several high-value crops and forestry species such as potato, tomato, cocoa, and oak, among many others. Phytophthora betacei is a recently described species that causes late blight almost exclusively in tree tomatoes, and it is closely related to Phytophthora infestans that causes the disease in potato…	2021	11	5	BMC Genomics	BMC genomics	NA	Ayala-Usma	David A	Research Group in Computational Biology and Microbial Ecology, Department of Biological Sciences, Universidad de los Andes, Bogotá, Colombia	NA	https://doi.org/10.1186/s12864-021-08079-y
28369201	34763673	10.1186/s12864-021-08131-x		Multiomics study of a heterotardigrade, Echinisicus testudo, suggests the possibility of convergent evolution of abundant heat-soluble proteins in Tardigrada.	Many limno-terrestrial tardigrades can enter an ametabolic state, known as anhydrobiosis, upon desiccation, in which the animals can withstand extreme environments. Through genomics studies, molecular components of anhydrobiosis are beginning to be elucidated, such as the expansion of oxidative stress response genes, loss of stress signaling pathways, and gain of tardigrade-specific heat-soluble …	2021	11	11	BMC Genomics	BMC genomics	NA	Murai	Yumi	Institute for Advanced Biosciences, Keio University, Tsuruoka, Yamagata, Japan	NA	https://doi.org/10.1186/s12864-021-08131-x
32188846	35012450	10.1186/s12864-021-08249-y		A scaffold-level genome assembly of a minute pirate bug, Orius laevigatus (Hemiptera: Anthocoridae), and a comparative analysis of insecticide resistance-related gene families with hemipteran crop pests.	Orius laevigatus, a minute pirate bug, is a highly effective beneficial predator of crop pests including aphids, spider mites and thrips in integrated pest management (IPM) programmes. No genomic information is currently available for O. laevigatus, as is the case for the majority of beneficial predators which feed on crop pests. In contrast, genomic information for crop pests is far more readily…	2022	1	11	BMC Genomics	BMC genomics	NA	Bailey	Emma	Department of Biointeractions and Crop Protection, Rothamsted Research, Harpenden, UK	emma.bailey@rothamsted.ac.uk	https://doi.org/10.1186/s12864-021-08249-y
28369201	35073842	10.1186/s12864-022-08290-5		The genome of medicinal leech (Whitmania pigra) and comparative genomic study for exploration of bioactive ingredients.	Leeches are classic annelids that have a huge diversity and are closely related to people, especially medicinal leeches. Medicinal leeches have been widely utilized in medicine based on the pharmacological activities of their bioactive ingredients. Comparative genomic study of these leeches enables us to understand the difference among medicinal leeches and other leeches and facilitates the disco…	2022	1	24	BMC Genomics	BMC genomics	NA	Tong	Lei	Engineering Research Center for Exploitation and Utilization of Leech Resources in Universities of Yunnan Province, School of Agronomy and Life Sciences, Kunming University, Kunming, 650214, China	NA	https://doi.org/10.1186/s12864-022-08290-5
32188846	35279098	10.1186/s12864-022-08436-5		A near-chromosome level genome assembly of the European hoverfly, Sphaerophoria rueppellii (Diptera: Syrphidae), provides comparative insights into insecticide resistance-related gene family evolution.	Sphaerophoria rueppellii, a European species of hoverfly, is a highly effective beneficial predator of hemipteran crop pests including aphids, thrips and coleopteran/lepidopteran larvae in integrated pest management (IPM) programmes. It is also a key pollinator of a wide variety of important agricultural crops. No genomic information is currently available for S. rueppellii. Without genomic infor…	2022	3	5	BMC Genomics	BMC genomics	NA	Bailey	Emma	Department of Biointeractions and Crop Protection, Rothamsted Research, Harpenden, UK	emma.bailey@rothamsted.ac.uk	https://doi.org/10.1186/s12864-022-08436-5
28369201	29325570	10.1186/s12915-017-0473-4		De novo assembly of the complex genome of Nippostrongylus brasiliensis using MinION long reads.	Eukaryotic genome assembly remains a challenge in part due to the prevalence of complex DNA repeats. This is a particularly acute problem for holocentric nematodes because of the large number of satellite DNA sequences found throughout their genomes. These have been recalcitrant to most genome sequencing methods. At the same time, many nematodes are parasites and some represent a serious threat t…	2018	1	11	BMC Biol	BMC biology	NA	Eccles	David	Malaghan Institute of Medical Research, Wellington, New Zealand	NA	https://doi.org/10.1186/s12915-017-0473-4
28369201	30732613	10.1186/s12915-019-0626-8		Transcriptome, proteome and draft genome of Euglena gracilis.	Photosynthetic euglenids are major contributors to fresh water ecosystems. Euglena gracilis in particular has noted metabolic flexibility, reflected by an ability to thrive in a range of harsh environments. E. gracilis has been a popular model organism and of considerable biotechnological interest, but the absence of a gene catalogue has hampered both basic research and translational efforts. We …	2019	2	7	BMC Biol	BMC biology	NA	Ebenezer	ThankGod E	School of Life Sciences, University of Dundee, Dundee, DD1 5EH, UK	NA	https://doi.org/10.1186/s12915-019-0626-8
28369201	31739792	10.1186/s12915-019-0713-x		Genomic adaptations to chemosymbiosis in the deep-sea seep-dwelling tubeworm Lamellibrachia luymesi.	Symbiotic relationships between microbes and their hosts are widespread and diverse, often providing protection or nutrients, and may be either obligate or facultative. However, the genetic mechanisms allowing organisms to maintain host-symbiont associations at the molecular level are still mostly unknown, and in the case of bacterial-animal associations, most genetic studies have focused on adap…	2019	11	18	BMC Biol	BMC biology	NA	Li	Yuanning	Department of Biological Sciences & Molette Biology Laboratory for Environmental and Climate Change Studies, Auburn University, Auburn, AL, 36849, USA	yzl0084@auburn.edu	https://doi.org/10.1186/s12915-019-0713-x
28369201	32448240	10.1186/s12915-020-00782-8		Genomes of the dinoflagellate Polarella glacialis encode tandemly repeated single-exon genes with adaptive functions.	Dinoflagellates are taxonomically diverse and ecologically important phytoplankton that are ubiquitously present in marine and freshwater environments. Mostly photosynthetic, dinoflagellates provide the basis of aquatic primary production; most taxa are free-living, while some can form symbiotic and parasitic associations with other organisms. However, knowledge of the molecular mechanisms that u…	2020	5	24	BMC Biol	BMC biology	NA	Stephens	Timothy G	Institute for Molecular Bioscience, The University of Queensland, Brisbane, QLD, 4072, Australia	NA	https://doi.org/10.1186/s12915-020-00782-8
28369201	32620168	10.1186/s12915-020-00797-1		The roles of hybridization and habitat fragmentation in the evolution of Brazil's enigmatic longwing butterflies, Heliconius nattereri and H. hermathena.	Heliconius butterflies are widely distributed across the Neotropics and have evolved a stunning array of wing color patterns that mediate Müllerian mimicry and mating behavior. Their rapid radiation has been strongly influenced by hybridization, which has created new species and allowed sharing of color patterning alleles between mimetic species pairs. While these processes have frequently been o…	2020	7	3	BMC Biol	BMC biology	NA	Massardo	Darli	Department of Ecology & Evolution, The University of Chicago, Chicago, IL, USA	NA	https://doi.org/10.1186/s12915-020-00797-1
28369201	33050904	10.1186/s12915-020-00873-6		Integrated omics unveil the secondary metabolic landscape of a basal dinoflagellate.	Some dinoflagellates cause harmful algal blooms, releasing toxic secondary metabolites, to the detriment of marine ecosystems and human health. Our understanding of dinoflagellate toxin biosynthesis has been hampered by their unusually large genomes. To overcome this challenge, for the first time, we sequenced the genome, microRNAs, and mRNA isoforms of a basal dinoflagellate, Amphidinium gibbosu…	2020	10	13	BMC Biol	BMC biology	NA	Beedessee	Girish	Marine Genomics Unit, Okinawa Institute of Science and Technology Graduate University, Onna, Okinawa, 904-0495, Japan	girish.beedessee@oist.jp	https://doi.org/10.1186/s12915-020-00873-6
32188846	33849527	10.1186/s12915-021-00994-6		Comparison of 15 dinoflagellate genomes reveals extensive sequence and structural divergence in family Symbiodiniaceae and genus Symbiodinium.	Dinoflagellates in the family Symbiodiniaceae are important photosynthetic symbionts in cnidarians (such as corals) and other coral reef organisms. Breakdown of the coral-dinoflagellate symbiosis due to environmental stress (i.e. coral bleaching) can lead to coral death and the potential collapse of reef ecosystems. However, evolution of Symbiodiniaceae genomes, and its implications for the coral…	2021	4	13	BMC Biol	BMC biology	NA	González-Pech	Raúl A	Institute for Molecular Bioscience, The University of Queensland, Brisbane, QLD, 4072, Australia	raulgonzalez@usf.edu	https://doi.org/10.1186/s12915-021-00994-6
28369201	34315471	10.1186/s12915-021-01081-6		Genome of the pincer wasp Gonatopus flavifemur reveals unique venom evolution and a dual adaptation to parasitism and predation.	Hymenoptera comprise extremely diverse insect species with extensive variation in their life histories. The Dryinidae, a family of solitary wasps of Hymenoptera, have evolved innovations that allow them to hunt using venom and a pair of chelae developed from the fore legs that can grasp prey. Dryinidae larvae are also parasitoids of Auchenorrhyncha, a group including common pests such as planthop…	2021	7	27	BMC Biol	BMC biology	NA	Yang	Yi	State Key Laboratory of Rice Biology and Ministry of Agricultural and Rural Affairs Key Laboratory of Molecular Biology of Crop Pathogens and Insects, Zhejiang University, Hangzhou, China	NA	https://doi.org/10.1186/s12915-021-01081-6
32188846	34530817	10.1186/s12915-021-01134-w		Comparative analysis reveals within-population genome size variation in a rotifer is driven by large genomic elements with highly abundant satellite DNA repeat elements.	Eukaryotic genomes are known to display an enormous variation in size, but the evolutionary causes of this phenomenon are still poorly understood. To obtain mechanistic insights into such variation, previous studies have often employed comparative genomics approaches involving closely related species or geographically isolated populations within a species. Genome comparisons among individuals of …	2021	9	16	BMC Biol	BMC biology	NA	Stelzer	C P	Research Department for Limnology, University of Innsbruck, Mondsee, Austria. claus-	peter.stelzer@uibk.ac.at	https://doi.org/10.1186/s12915-021-01134-w
28369201	34749730	10.1186/s12915-021-01158-2		The transposable element-rich genome of the cereal pest Sitophilus oryzae.	The rice weevil Sitophilus oryzae is one of the most important agricultural pests, causing extensive damage to cereal in fields and to stored grains. S. oryzae has an intracellular symbiotic relationship (endosymbiosis) with the Gram-negative bacterium Sodalis pierantonius and is a valuable model to decipher host-symbiont molecular interactions. We sequenced the Sitophilus oryzae genome using a c…	2021	11	9	BMC Biol	BMC biology	NA	Parisot	Nicolas	Univ Lyon, INSA Lyon, INRAE, BF2I, UMR 203, 69621 Villeurbanne, France	NA	https://doi.org/10.1186/s12915-021-01158-2
28369201	32928274	10.1186/s13059-020-02134-9		Merqury: reference-free quality, completeness, and phasing assessment for genome assemblies.	Recent long-read assemblies often exceed the quality and completeness of available reference genomes, making validation challenging. Here we present Merqury, a novel tool for reference-free assembly evaluation based on efficient k-mer set operations. By comparing k-mers in a de novo assembly to those found in unassembled high-accuracy reads, Merqury estimates base-level accuracy and completeness.…	2020	9	14	Genome Biol	Genome biology	NA	Rhie	Arang	Genome Informatics Section, Computational and Statistical Genomics Branch, National Human Genome Research Institute, National Institutes of Health, Bethesda, MD, USA	arang.rhie@nih.gov	https://doi.org/10.1186/s13059-020-02134-9
32188846	34479618	10.1186/s13059-021-02475-z		LeafGo: Leaf to Genome, a quick workflow to produce high-quality de novo plant genomes using long-read sequencing technology.	Currently, different sequencing platforms are used to generate plant genomes and no workflow has been properly developed to optimize time, cost, and assembly quality. We present LeafGo, a complete de novo plant genome workflow, that starts from tissue and produces genomes with modest laboratory and bioinformatic resources in approximately 7 days and using one long-read sequencing technology. Leaf…	2021	9	3	Genome Biol	Genome biology	NA	Driguez	Patrick	Core Labs, King Abdullah University of Science and Technology (KAUST), Thuwal, Makkah, 23955-6900, Saudi Arabia	NA	https://doi.org/10.1186/s13059-021-02475-z
28369201	35337367	10.1186/s13059-022-02658-2		Physical separation of haplotypes in dikaryons allows benchmarking of phasing accuracy in Nanopore and HiFi assemblies with Hi-C data.	Most animals and plants have more than one set of chromosomes and package these haplotypes into a single nucleus within each cell. In contrast, many fungal species carry multiple haploid nuclei per cell. Rust fungi are such species with two nuclei (karyons) that contain a full set of haploid chromosomes each. The physical separation of haplotypes in dikaryons means that, unlike in diploids, Hi-C …	2022	3	5	Genome Biol	Genome biology	NA	Duan	Hongyu	Biological Data Science Institute, The Australian National University, Canberra, Australia	NA	https://doi.org/10.1186/s13059-022-02658-2
28369201	31687044	10.1186/s13068-019-1596-3		Lignin degradation potential and draft genome sequence of <i>Trametes trogii</i> S0301.	Trametes trogii is a member of the white-rot fungi family, which has a unique ability to break down recalcitrant lignin polymers to CO2 and water, and they have enormous potential to biodegrade a wide range of toxic environmental pollutants. Because of its industrial potential, the identification of lignin-degrading enzyme systems in Trametes is an important area of research. Development and util…	2019	1	1	Biotechnol Biofuels	Biotechnology for biofuels	NA	Liu	Yuan	Faculty of Life Science and Technology, Kunming University of Science and Technology, Kunming, 650500 Yunnan China	NA	https://doi.org/10.1186/s13068-019-1596-3
28369201	29707202	10.12688/f1000research.13635.1		A draft genome sequence for the <i>Ixodes scapularis</i> cell line, ISE6.	Background: The tick cell line ISE6, derived from Ixodes scapularis, is commonly used for amplification and detection of arboviruses in environmental or clinical samples. Methods: To assist with sequence-based assays, we sequenced the ISE6 genome with single-molecule, long-read technology. Results: The draft assembly appears near complete based on gene content analysis, though it appears to lack …	2018	1	1	F1000Res	F1000Research	NA	Miller	Jason R	J. Craig Venter Institute, Rockville, MD, 20850, USA	NA	https://doi.org/10.12688/f1000research.13635.1
28369201	31602298	10.12688/f1000research.18325.1		First draft genome assembly and identification of SNPs from hilsa shad ( <i>Tenualosa ilisha</i>) of the Bay of Bengal.	Background: Hilsa shad ( Tenualosa ilisha), a widely distributed migratory fish, contributes substantially to the economy of Bangladesh. The harvest of hilsa from inland waters has been fluctuating due to anthropological and climate change-induced degradation of the riverine habitats. The whole genome sequence of this valuable fish could provide genomic tools for sustainable harvest, conservation…	2019	1	1	F1000Res	F1000Research	NA	Mollah	Md Bazlur Rahman	Poultry Biotechnology and Genomics Laboratory, Department of Poultry Science, Bangladesh Agricultural University, Mymensingh, 2202, Bangladesh	NA	https://doi.org/10.12688/f1000research.18325.1
32188846	34796277	10.12688/wellcomeopenres.17258.2		The genome sequence of the Australian filarial nematode, <i>Cercopithifilaria johnstoni</i>.	We present a genome assembly and annotation of an individual female Cercopithifilaria johnstoni, a parasitic filarial nematode that is transmitted by hard ticks (Ixodidae) to infect a broad range of native Australian murid and marsupial hosts. The genome sequence is 76.9 Mbp in length, and although in draft form (N50 = 99 kbp, N50[n] = 232), is largely complete based on universally conserved orth…	2021	1	1	Wellcome Open Res	Wellcome open research	NA	McCann	Kirsty	Department of Physiology, Anatomy & Microbiology, La Trobe University, Bundoora, Australia	NA	https://doi.org/10.12688/wellcomeopenres.17258.2
28369201	32991578	10.1371/journal.pbio.3000636		Millipede genomes reveal unique adaptations during myriapod evolution.	The Myriapoda, composed of millipedes and centipedes, is a fascinating but poorly understood branch of life, including species with a highly unusual body plan and a range of unique adaptations to their environment. Here, we sequenced and assembled 2 chromosomal-level genomes of the millipedes Helicorthomorpha holstii (assembly size = 182 Mb; shortest scaffold/contig length needed to cover 50% of …	2020	9	1	PLoS Biol	PLoS biology	NA	Qu	Zhe	School of Life Sciences, Simon F.S. Li Marine Science Laboratory, State Key Laboratory of Agrobiotechnology, The Chinese University of Hong Kong, Hong Kong	NA	https://doi.org/10.1371/journal.pbio.3000636
28369201	32735589	10.1371/journal.pcbi.1008104		Regional sequence expansion or collapse in heterozygous genome assemblies.	High levels of heterozygosity present a unique genome assembly challenge and can adversely impact downstream analyses, yet is common in sequencing datasets obtained from non-model organisms. Here we show that by re-assembling a heterozygous dataset with variant parameters and different assembly algorithms, we are able to generate assemblies whose protein annotations are statistically enriched for…	2020	7	1	PLoS Comput Biol	PLoS computational biology	NA	Asalone	Kathryn C	Biology Department, American University, Washington DC, United States of America	NA	https://doi.org/10.1371/journal.pcbi.1008104
32188846	33180771	10.1371/journal.pcbi.1008325		Twelve quick steps for genome assembly and annotation in the classroom.	Eukaryotic genome sequencing and de novo assembly, once the exclusive domain of well-funded international consortia, have become increasingly affordable, thus fitting the budgets of individual research groups. Third-generation long-read DNA sequencing technologies are increasingly used, providing extensive genomic toolkits that were once reserved for a few select model organisms. Generating high-…	2020	11	1	PLoS Comput Biol	PLoS computational biology	NA	Jung	Hyungtaek	School of Biological Sciences, The University of Queensland, St Lucia, Queensland, Australia	NA	https://doi.org/10.1371/journal.pcbi.1008325
28369201	34343164	10.1371/journal.pcbi.1009254		Using de novo assembly to identify structural variation of eight complex immune system gene regions.	Driven by the necessity to survive environmental pathogens, the human immune system has evolved exceptional diversity and plasticity, to which several factors contribute including inheritable structural polymorphism of the underlying genes. Characterizing this variation is challenging due to the complexity of these loci, which contain extensive regions of paralogy, segmental duplication and high …	2021	8	1	PLoS Comput Biol	PLoS computational biology	NA	Zhang	Jia-Yuan	Wellcome Centre for Human Genetics, University of Oxford, Oxford, United Kingdom	NA	https://doi.org/10.1371/journal.pcbi.1009254
28369201	31710597	10.1371/journal.pgen.1008452		Transcriptional and genomic parallels between the monoxenous parasite Herpetomonas muscarum and Leishmania.	Trypanosomatid parasites are causative agents of important human and animal diseases such as sleeping sickness and leishmaniasis. Most trypanosomatids are transmitted to their mammalian hosts by insects, often belonging to Diptera (or true flies). These are called dixenous trypanosomatids since they infect two different hosts, in contrast to those that infect just insects (monoxenous). However, i…	2019	11	1	PLoS Genet	PLoS genetics	NA	Sloan	Megan A	Department of Biochemistry, University of Oxford, Oxford, United Kingdom	NA	https://doi.org/10.1371/journal.pgen.1008452
28369201	34252082	10.1371/journal.pgen.1009680		Genome mapping coupled with CRISPR gene editing reveals a P450 gene confers avermectin resistance in the beet armyworm.	The evolution of insecticide resistance represents a global constraint to agricultural production. Because of the extreme genetic diversity found in insects and the large numbers of genes involved in insecticide detoxification, better tools are needed to quickly identify and validate the involvement of putative resistance genes for improved monitoring, management, and countering of field-evolved …	2021	7	1	PLoS Genet	PLoS genetics	NA	Zuo	Yayun	The Key Laboratory of Plant Immunity and College of Plant Protection, Nanjing Agricultural University, Nanjing, China	NA	https://doi.org/10.1371/journal.pgen.1009680
28369201	31390359	10.1371/journal.pntd.0007612		An improved genome assembly of the fluke Schistosoma japonicum.	Schistosoma japonicum is a parasitic flatworm that causes human schistosomiasis, which is a significant cause of morbidity in China and the Philippines. A single draft genome was available for S. japonicum, yet this assembly is very fragmented and only covers 90% of the genome, which make it difficult to be applied as a reference in functional genome analysis and genes discovery. In this study, w…	2019	8	1	PLoS Negl Trop Dis	PLoS neglected tropical diseases	NA	Luo	Fang	Department of infectious diseases, Huashan Hospital, State Key Laboratory of Genetic Engineering, Ministry of Education Key Laboratory for Biodiversity Science and Ecological Engineering, Ministry of Education Key Laboratory of Contemporary Anthropology, School of Life Sciences, Fudan University, Shanghai, China	NA	https://doi.org/10.1371/journal.pntd.0007612
28369201	28981525	10.1371/journal.pone.0185310		A draft genome sequence of the rose black spot fungus Diplocarpon rosae reveals a high degree of genome duplication.	Black spot is one of the most severe and damaging diseases of garden roses. We present the draft genome sequence of its causative agent Diplocarpon rosae as a working tool to generate molecular markers and to analyze functional and structural characteristics of this fungus. The isolate DortE4 was sequenced with 191x coverage of different read types which were assembled into 2457 scaffolds. By evi…	2017	1	1	PLoS One	PloS one	NA	Neu	Enzo	Institute for Plant Genetics, Leibniz University Hannover, Hannover, Germany	NA	https://doi.org/10.1371/journal.pone.0185310
28369201	30889192	10.1371/journal.pone.0213992		A novel transcriptome-derived SNPs array for tench (Tinca tinca L.).	Tench (Tinca tinca L.) has great economic potential due to its high rate of fecundity and long-life span. Population genetic studies based on allozymes, microsatellites, PCR-RFLP and sequence analysis of genes and DNA fragments have revealed the presence of Eastern and Western phylogroups. However, the lack of genomic resources for this species has complicated the development of genetic markers. …	2019	1	1	PLoS One	PloS one	NA	Kumar	Girish	Research Institute of Fish Culture and Hydrobiology, South Bohemian Research Center of Aquaculture and Biodiversity of Hydrocenoses, Faculty of Fisheries and Protection of Waters, University of South Bohemia in Ceske Budejovice, Czech Republic	NA	https://doi.org/10.1371/journal.pone.0213992
28369201	32396560	10.1371/journal.pone.0225808		Genome reconstruction of the non-culturable spinach downy mildew Peronospora effusa by metagenome filtering.	Peronospora effusa (previously known as P. farinosa f. sp. spinaciae, and here referred to as Pfs) is an obligate biotrophic oomycete that causes downy mildew on spinach (Spinacia oleracea). To combat this destructive many disease resistant cultivars have been bred and used. However, new Pfs races rapidly break the employed resistance genes. To get insight into the gene repertoire of Pfs and iden…	2020	1	1	PLoS One	PloS one	NA	Klein	Joël	Department of Biology, Plant-Microbe Interactions, Utrecht University, Utrecht, The Netherlands	NA	https://doi.org/10.1371/journal.pone.0225808
28369201	32469865	10.1371/journal.pone.0227396		Genome mining of the citrus pathogen Elsinoë fawcettii; prediction and prioritisation of candidate effectors, cell wall degrading enzymes and secondary metabolite gene clusters.	Elsinoë fawcettii, a necrotrophic fungal pathogen, causes citrus scab on numerous citrus varieties around the world. Known pathotypes of E. fawcettii are based on host range; additionally, cryptic pathotypes have been reported and more novel pathotypes are thought to exist. E. fawcettii produces elsinochrome, a non-host selective toxin which contributes to virulence. However, the mechanisms invol…	2020	1	1	PLoS One	PloS one	NA	Jeffress	Sarah	Centre for Crop Health, Institute for Life Sciences and the Environment, Research and Innovation Division, University of Southern Queensland, Toowoomba, QLD, Australia	NA	https://doi.org/10.1371/journal.pone.0227396
28369201	32574180	10.1371/journal.pone.0232973		The genome, transcriptome, and proteome of the fish parasite Pomphorhynchus laevis (Acanthocephala).	Thorny-headed worms (Acanthocephala) are endoparasites exploiting Mandibulata (Arthropoda) and Gnathostomata (Vertebrata). Despite their world-wide occurrence and economic relevance as a pest, genome and transcriptome assemblies have not been published before. However, such data might hold clues for a sustainable control of acanthocephalans in animal production. For this reason, we present the fi…	2020	1	1	PLoS One	PloS one	NA	Mauer	Katharina	Anthropology, Institute of Organismic and Molecular Evolution (iomE), Johannes Gutenberg University Mainz, Mainz, Germany	NA	https://doi.org/10.1371/journal.pone.0232973
28369201	30673782	10.1371/journal.ppat.1007513		Whole-genome sequence of the bovine blood fluke Schistosoma bovis supports interspecific hybridization with S. haematobium.	Mesenteric infection by the parasitic blood fluke Schistosoma bovis is a common veterinary problem in Africa and the Middle East and occasionally in the Mediterranean Region. The species also has the ability to form interspecific hybrids with the human parasite S. haematobium with natural hybridisation observed in West Africa, presenting possible zoonotic transmission. Additionally, this exchange…	2019	1	1	PLoS Pathog	PLoS pathogens	NA	Oey	Harald	The University of Queensland Diamantina Institute, The University of Queensland, Brisbane, QLD, Australia	NA	https://doi.org/10.1371/journal.ppat.1007513
32188846	35139131	10.1371/journal.ppat.1010300		Signatures of hybridization in Trypanosoma brucei.	Genetic exchange among disease-causing micro-organisms can generate progeny that combine different pathogenic traits. Though sexual reproduction has been described in trypanosomes, its impact on the epidemiology of Human African Trypanosomiasis (HAT) remains controversial. However, human infective and non-human infective strains of Trypanosoma brucei circulate in the same transmission cycles in H…	2022	2	1	PLoS Pathog	PLoS pathogens	NA	Kay	Christopher	School of Biological Sciences, University of Bristol, Bristol, United Kingdom	NA	https://doi.org/10.1371/journal.ppat.1010300
28369201	30355765	10.1534/g3.118.200768		Highly Continuous Genome Assembly of Eurasian Perch (<i>Perca fluviatilis</i>) Using Linked-Read Sequencing.	The Eurasian perch (Perca fluviatilis) is the most common fish of the Percidae family and is widely distributed across Eurasia. Perch is a popular target for professional and recreational fisheries, and a promising freshwater aquaculture species in Europe. However, despite its high ecological, economical and societal importance, the available genomic resources for P. fluviatilis are rather limite…	2018	12	10	G3 (Bethesda)	G3 (Bethesda, Md.)	NA	Ozerov	Mikhail Yu	Department of Biology, University of Turku, 20014, Finland	NA	https://doi.org/10.1534/g3.118.200768
28369201	30705120	10.1534/g3.119.300584		Genomic Resources for <i>Goniozus legneri</i>, <i>Aleochara bilineata</i> and <i>Paykullia maculata</i>, Representing Three Independent Origins of the Parasitoid Lifestyle in Insects.	Parasitoid insects are important model systems for a multitude of biological research topics and widely used as biological control agents against insect pests. While the parasitoid lifestyle has evolved numerous times in different insect groups, research has focused almost exclusively on Hymenoptera from the Parasitica clade. The genomes of several members of this group have been sequenced, but n…	2019	4	9	G3 (Bethesda)	G3 (Bethesda, Md.)	NA	Kraaijeveld	Ken	Department of Ecological Science, Faculty of Science, Vrije Universiteit, Amsterdam, The Netherlands	ken@kenkraaijeveld.nl	https://doi.org/10.1534/g3.119.300584
28369201	31645421	10.1534/g3.119.400413		The Genome Sequence of the Eastern Woodchuck (<i>Marmota monax</i>) - A Preclinical Animal Model for Chronic Hepatitis B.	The Eastern woodchuck (Marmota monax) has been extensively used in research of chronic hepatitis B and liver cancer because its infection with the woodchuck hepatitis virus closely resembles a human hepatitis B virus infection. Development of novel immunotherapeutic approaches requires genetic information on immune pathway genes in this animal model. The woodchuck genome was assembled with a comb…	2019	12	3	G3 (Bethesda)	G3 (Bethesda, Md.)	NA	Alioto	Tyler S	CNAG-CRG, Centre for Genomic Regulation (CRG), Barcelona Institute of Science and Technology (BIST), Baldiri i Reixac 4, 08028 Barcelona, Spain	NA	https://doi.org/10.1534/g3.119.400413
28369201	31371382	10.1534/g3.119.400563		Whole Genome Sequence of the Commercially Relevant Mushroom Strain <i>Agaricus bisporus</i> var. <i>bisporus</i> ARP23.	Agaricus bisporus is an extensively cultivated edible mushroom. Demand for cultivation is continuously growing and difficulties associated with breeding programs now means strains are effectively considered monoculture. While commercial growing practices are highly efficient and tightly controlled, the over-use of a single strain has led to a variety of disease outbreaks from a range of pathogens…	2019	10	7	G3 (Bethesda)	G3 (Bethesda, Md.)	NA	O'Connor	Eoin	Genome Evolution Laboratory, Department of Biology, Maynooth University, Maynooth, Co. Kildare, Ireland	NA	https://doi.org/10.1534/g3.119.400563
28369201	31611345	10.1534/g3.119.400609		A Highly Contiguous Reference Genome for Northern Bobwhite (<i>Colinus virginianus</i>).	Northern bobwhites (Colinus virginianus) are small quails in the New World Quail family (Odontophoridae) and are one of the most phenotypically diverse avian species. Despite extensive research on bobwhite ecology, genomic studies investigating the evolution of phenotypic diversity in this species are lacking. Here, we present a new, highly contiguous assembly for bobwhites using tissue samples f…	2019	12	3	G3 (Bethesda)	G3 (Bethesda, Md.)	NA	Salter	Jessie F	Museum of Natural Science and Department of Biological Sciences, Louisiana State University, Baton Rouge, Louisiana	NA	https://doi.org/10.1534/g3.119.400609
28369201	31988161	10.1534/g3.119.400725		Genome Sequence of the Euryhaline Javafish Medaka, <i>Oryzias javanicus</i>: A Small Aquarium Fish Model for Studies on Adaptation to Salinity.	The genus Oryzias consists of 35 medaka-fish species each exhibiting various ecological, morphological and physiological peculiarities and adaptations. Beyond of being a comprehensive phylogenetic group for studying intra-genus evolution of several traits like sex determination, behavior, morphology or adaptation through comparative genomic approaches, all medaka species share many advantages of …	2020	3	5	G3 (Bethesda)	G3 (Bethesda, Md.)	NA	Takehana	Yusuke	Department of Animal Bio-Science, Faculty of Bio-Science, Nagahama Institute of Bioscience and Technology, 1266 Tamura, Nagahama 526-0829, Japan	NA	https://doi.org/10.1534/g3.119.400725
28369201	31953307	10.1534/g3.119.400930		High-Quality Genome Assembly and Annotation of the Big-Eye Mandarin Fish (<i>Siniperca knerii</i>).	The big-eye mandarin fish (Siniperca knerii) is an endemic species of southern China. It belongs to the family Sinipercidae, which is closely related to the well-known North American sunfish family Centrarchidae. Determining the genome sequence of S. knerii would provide a foundation for better examining its genetic diversity and population history. A novel sequenced genome of the Sinipercidae al…	2020	3	5	G3 (Bethesda)	G3 (Bethesda, Md.)	NA	Lu	Liang	Shanghai Collaborative Innovation for Aquatic Animal Genetics and Breeding	NA	https://doi.org/10.1534/g3.119.400930
28369201	32601059	10.1534/g3.120.401028		Measuring Genome Sizes Using Read-Depth, k-mers, and Flow Cytometry: Methodological Comparisons in Beetles (Coleoptera).	Measuring genome size across different species can yield important insights into evolution of the genome and allow for more informed decisions when designing next-generation genomic sequencing projects. New techniques for estimating genome size using shallow genomic sequence data have emerged which have the potential to augment our knowledge of genome sizes, yet these methods have only been used …	2020	9	2	G3 (Bethesda)	G3 (Bethesda, Md.)	NA	Pflug	James M	Department of Integrative Biology, Oregon State University, Corvallis, OR 97331	pflugja@gmail.com	https://doi.org/10.1534/g3.120.401028
32188846	32601059	10.1534/g3.120.401028		Measuring Genome Sizes Using Read-Depth, k-mers, and Flow Cytometry: Methodological Comparisons in Beetles (Coleoptera).	Measuring genome size across different species can yield important insights into evolution of the genome and allow for more informed decisions when designing next-generation genomic sequencing projects. New techniques for estimating genome size using shallow genomic sequence data have emerged which have the potential to augment our knowledge of genome sizes, yet these methods have only been used …	2020	9	2	G3 (Bethesda)	G3 (Bethesda, Md.)	NA	Pflug	James M	Department of Integrative Biology, Oregon State University, Corvallis, OR 97331	pflugja@gmail.com	https://doi.org/10.1534/g3.120.401028
28369201	32161089	10.1534/g3.120.401071		<i>De Novo</i> Genome Assembly of the Meadow Brown Butterfly, <i>Maniola jurtina</i>.	Meadow brown butterflies (Maniola jurtina) on the Isles of Scilly represent an ideal model in which to dissect the links between genotype, phenotype and long-term patterns of selection in the wild - a largely unfulfilled but fundamental aim of modern biology. To meet this aim, a clear description of genotype is required. Here we present the draft genome sequence of M. jurtina to serve as a foundi…	2020	5	4	G3 (Bethesda)	G3 (Bethesda, Md.)	NA	Singh	Kumar Saurabh	College of Life and Environmental Sciences, University of Exeter, Penryn, UK k.saurabh-	m.d.sharma@exeter.ac.uk	https://doi.org/10.1534/g3.120.401071
28369201	32792343	10.1534/g3.120.401344		Hybrid Genome Assembly and Evidence-Based Annotation of the Egg Parasitoid and Biological Control Agent <i>Trichogramma brassicae</i>.	Trichogramma brassicae (Bezdenko) are egg parasitoids that are used throughout the world as biological control agents and in laboratories as model species. Despite this ubiquity, few genetic resources exist beyond COI, ITS2, and RAPD markers. Aided by a Wolbachia infection, a wild-caught strain from Germany was reared for low heterozygosity and sequenced in a hybrid de novo strategy, after which …	2020	10	5	G3 (Bethesda)	G3 (Bethesda, Md.)	NA	Ferguson	Kim B	Wageningen University, Laboratory of Genetics, Wageningen, The Netherlands	kimbfergus@gmail.com	https://doi.org/10.1534/g3.120.401344
28369201	32660973	10.1534/g3.120.401371		The Genome Sequence of the Octocoral <i>Paramuricea clavata</i> - A Key Resource To Study the Impact of Climate Change in the Mediterranean.	The octocoral, Paramuricea clavata, is a habitat-forming anthozoan with a key ecological role in rocky benthic and biodiversity-rich communities in the Mediterranean and Eastern Atlantic. Shallow populations of P. clavata in the North-Western Mediterranean are severely affected by warming-induced mass mortality events (MMEs). These MMEs have differentially impacted individuals and populations of …	2020	9	2	G3 (Bethesda)	G3 (Bethesda, Md.)	NA	Ledoux	Jean-Baptiste	CIIMAR/CIMAR, Centro Interdisciplinar de Investigação Marinha e Ambiental, Universidade do Porto, Porto, 4050-123, Portugal	jbaptiste.ledoux@gmail.com	https://doi.org/10.1534/g3.120.401371
32188846	32660973	10.1534/g3.120.401371		The Genome Sequence of the Octocoral <i>Paramuricea clavata</i> - A Key Resource To Study the Impact of Climate Change in the Mediterranean.	The octocoral, Paramuricea clavata, is a habitat-forming anthozoan with a key ecological role in rocky benthic and biodiversity-rich communities in the Mediterranean and Eastern Atlantic. Shallow populations of P. clavata in the North-Western Mediterranean are severely affected by warming-induced mass mortality events (MMEs). These MMEs have differentially impacted individuals and populations of …	2020	9	2	G3 (Bethesda)	G3 (Bethesda, Md.)	NA	Ledoux	Jean-Baptiste	CIIMAR/CIMAR, Centro Interdisciplinar de Investigação Marinha e Ambiental, Universidade do Porto, Porto, 4050-123, Portugal	jbaptiste.ledoux@gmail.com	https://doi.org/10.1534/g3.120.401371
28369201	32900905	10.1534/g3.120.401411		A Reference Genome from the Symbiotic Hydrozoan, <i>Hydra viridissima</i>.	Various Hydra species have been employed as model organisms since the 18<sup>th</sup> century. Introduction of transgenic and knock-down technologies made them ideal experimental systems for studying cellular and molecular mechanisms involved in regeneration, body-axis formation, senescence, symbiosis, and holobiosis. In order to provide an important reference for genetic studies, the Hydra magni…	2020	11	5	G3 (Bethesda)	G3 (Bethesda, Md.)	NA	Hamada	Mayuko	Marine Genomics Unit, Okinawa Institute of Science and Technology Graduate University, Onna, Okinawa 904-0495, Japan hamadam@okayama-u.ac	NA	https://doi.org/10.1534/g3.120.401411
28369201	32917720	10.1534/g3.120.401711		Draft Genome Assembly of the Freshwater Apex Predator Wels Catfish (<i>Silurus glanis</i>) Using Linked-Read Sequencing.	The wels catfish (Silurus glanis) is one of the largest freshwater fish species in the world. This top predator plays a key role in ecosystem stability, and represents an iconic trophy-fish for recreational fishermen. S. glanis is also a highly valued species for its high-quality boneless flesh, and has been cultivated for over 100 years in Eastern and Central Europe. The interest in rearing S. g…	2020	11	5	G3 (Bethesda)	G3 (Bethesda, Md.)	NA	Ozerov	Mikhail Yu	Department of Aquatic Resources, Institute of Freshwater Research, Swedish University of Agricultural Sciences, Drottningholm, 17893, Sweden	mikhail.ozerov@slu.se	https://doi.org/10.1534/g3.120.401711
32188846	32180388	10.21307/jofnem-2020-025		Genome sequence of the root-knot nematode <i>Meloidogyne luci</i>.	Root-knot nematodes from the genus Meloidogyne are polyphagous plant endoparasites and agricultural pests of global importance. Here, we report the high-quality genome sequence of Meloidogyne luci population SI-Smartno V13. The resulting genome assembly of M. luci SI-Smartno V13 consists of 327 contigs, with an N50 contig length of 1,711,905 bp and a total assembly length of 209.16 Mb. Root-knot …	2020	1	1	J Nematol	Journal of nematology	NA	Susič	Nik	Agricultural Institute of Slovenia, Plant Protection Department, Ljubljana, Slovenia	NA	https://doi.org/10.21307/jofnem-2020-025
28369201	34296190	10.21307/jofnem-2021-065		Genome sequence of the coffee root-knot nematode <i>Meloidogyne exigua</i>.	Root-knot nematodes (Meloidogyne spp.) cause serious damages on most crops. Here, we report a high-quality genome sequence of Meloidogyne exigua (population Mex1, Costa Rica), a major pathogen of coffee. Its mitogenome (20,974 bp) was first assembled and annotated. The nuclear genome was then constructed consisting of 206 contigs, with an N50 length of 1.89 Mb and a total assembly length of 42.1 …	2021	1	1	J Nematol	Journal of nematology	NA	Thi Phan	Ngan	PHIM Plant Health Institute, University of Montpellier, IRD, CIRAD, INRAE, Institut Agro, Montpellier, France	NA	https://doi.org/10.21307/jofnem-2021-065
32188846	34296190	10.21307/jofnem-2021-065		Genome sequence of the coffee root-knot nematode <i>Meloidogyne exigua</i>.	Root-knot nematodes (Meloidogyne spp.) cause serious damages on most crops. Here, we report a high-quality genome sequence of Meloidogyne exigua (population Mex1, Costa Rica), a major pathogen of coffee. Its mitogenome (20,974 bp) was first assembled and annotated. The nuclear genome was then constructed consisting of 206 contigs, with an N50 length of 1.89 Mb and a total assembly length of 42.1 …	2021	1	1	J Nematol	Journal of nematology	NA	Thi Phan	Ngan	PHIM Plant Health Institute, University of Montpellier, IRD, CIRAD, INRAE, Institut Agro, Montpellier, France	NA	https://doi.org/10.21307/jofnem-2021-065
28369201	34075735	10.24272/j.issn.2095-8137.2020.327		Chromosome-level genome assembly of the Chinese longsnout catfish <i>Leiocassis longirostris</i>.	The Chinese longsnout catfish ( Leiocassis longirostris Günther) is one of the most economically important freshwater fish in China. As wild populations have declined sharply in recent years, it is also a valuable model for research on sexual dimorphism, comparative biology, and conservation. However, the current lack of high-quality chromosome-level genome information for the species hinders the…	2021	7	18	Zool Res	Zoological research	NA	He	Wen-Ping	Key Laboratory of Freshwater Fish Reproduction and Development (Ministry of Education), College of Fisheries, Southwest University, Chongqing 402460, China	NA	https://doi.org/10.24272/j.issn.2095-8137.2020.327
28369201	33712508	10.26508/lsa.202000905		Comparative genomics of <i>Glandirana rugosa</i> using unsupervised AI reveals a high CG frequency.	The Japanese wrinkled frog (Glandirana rugosa) is unique in having both XX-XY and ZZ-ZW types of sex chromosomes within the species. The genome sequencing and comparative genomics with other frogs should be important to understand mechanisms of turnover of sex chromosomes within one species or during a short period. In this study, we analyzed the newly sequenced genome of G. rugosa using a batch-…	2021	5	1	Life Sci Alliance	Life science alliance	NA	Katsura	Yukako	Primate Research Institute, Kyoto University, Inuyama-shi, Japan katsura.yukako.5e@kyoto-u.ac	NA	https://doi.org/10.26508/lsa.202000905
28369201	35186789	10.3389/fcimb.2022.797017		Genome Sequences of Two Strains of <i>Prototheca wickerhamii</i> Provide Insight Into the Protothecosis Evolution.	The Prototheca alga is the only chlorophyte known to be involved in a series of clinically relevant opportunistic infections in humans and animals, namely, protothecosis. Most pathogenic cases in humans are caused by Prototheca wickerhamii. In order to investigate the evolution of Prototheca and the genetic basis for its pathogenicity, the genomes of two P. wickerhamii strains S1 and S931 were se…	2022	1	1	Front Cell Infect Microbiol	Frontiers in cellular and infection microbiology	NA	Guo	Jian	Department of Laboratory Medicine, Shanghai East Hospital, Tongji University School of Medicine, Shanghai, China	NA	https://doi.org/10.3389/fcimb.2022.797017
28369201	29259619	10.3389/fgene.2017.00180	1	Draft Sequencing of the Heterozygous Diploid Genome of Satsuma (<i>Citrus unshiu</i> Marc.) Using a Hybrid Assembly Approach.	Satsuma (Citrus unshiu Marc.) is one of the most abundantly produced mandarin varieties of citrus, known for its seedless fruit production and as a breeding parent of citrus. De novo assembly of the heterozygous diploid genome of Satsuma ("Miyagawa Wase") was conducted by a hybrid assembly approach using short-read sequences, three mate-pair libraries, and a long-read sequence of PacBio by the PL…	2017	1	1	Front Genet	Frontiers in genetics	NA	Shimizu	Tokurou	Division of Citrus Research, Institute of Fruit Tree and Tea Science, National Agriculture and Food Research Organization, Shimizu, Japan	NA	https://doi.org/10.3389/fgene.2017.00180	Citrus unshiu	2x	1	0	21				none of the values presented in their study were from the genomescope kmer analysis
28369201	30147708	10.3389/fgene.2018.00316		Conservation Genomics of the Declining North American Bumblebee <i>Bombus terricola</i> Reveals Inbreeding and Selection on Immune Genes.	The yellow-banded bumblebee Bombus terricola was common in North America but has recently declined and is now on the IUCN Red List of threatened species. The causes of B. terricola's decline are not well understood. Our objectives were to create a partial genome and then use this to estimate population data of conservation interest, and to determine whether genes showing signs of recent selection…	2018	1	1	Front Genet	Frontiers in genetics	NA	Kent	Clement F	Department of Biology, York University, Toronto, ON, Canada	NA	https://doi.org/10.3389/fgene.2018.00316
28369201	31293619	10.3389/fgene.2019.00586		Chromosome-Level Alpaca Reference Genome <i>VicPac3.1</i> Improves Genomic Insight Into the Biology of New World Camelids.	The development of high-quality chromosomally assigned reference genomes constitutes a key feature for understanding genome architecture of a species and is critical for the discovery of the genetic blueprints of traits of biological significance. South American camelids serve people in extreme environments and are important fiber and companion animals worldwide. Despite this, the alpaca referenc…	2019	1	1	Front Genet	Frontiers in genetics	NA	Richardson	Mark F	Genomics Centre, Deakin University, Geelong, VIC, Australia	NA	https://doi.org/10.3389/fgene.2019.00586
28369201	31608118	10.3389/fgene.2019.00889		Best Foot Forward: Nanopore Long Reads, Hybrid Meta-Assembly, and Haplotig Purging Optimizes the First Genome Assembly for the Southern Hemisphere Blacklip Abalone (<i>Haliotis rubra</i>).	NA	2019	1	1	Front Genet	Frontiers in genetics	NA	Gan	Han Ming	Centre for Integrative Ecology, School of Life and Environmental Sciences, Deakin University, Geelong, VIC, Australia	NA	https://doi.org/10.3389/fgene.2019.00889
28369201	31824566	10.3389/fgene.2019.01158		Whole Genome Assembly of the Snout Otter Clam, <i>Lutraria rhynchaena</i>, Using Nanopore and Illumina Data, Benchmarked Against Bivalve Genome Assemblies.	NA	2019	1	1	Front Genet	Frontiers in genetics	NA	Thai	Binh Thanh	Fisheries and Technical Economical College, Tu Son, Vietnam	NA	https://doi.org/10.3389/fgene.2019.01158
28369201	31824581	10.3389/fgene.2019.01211		Nanopore Sequencing and <i>De Novo</i> Assembly of a Black-Shelled Pacific Oyster (<i>Crassostrea gigas</i>) Genome.	The Pacific oyster, Crassostrea gigas, belongs to one of the most species-rich phyla and provides important ecological and economical services. Here we present a genome assembly for a variety of this species, black-shelled Pacific oyster, using a combination of 61.8 Gb Nanopore long reads and 105.6 Gb raw BGI-seq short reads. The genome assembly comprised 3,676 contigs, with a total length of 587…	2019	1	1	Front Genet	Frontiers in genetics	NA	Wang	Xiaotong	School of Agriculture, Ludong University, Yantai, China	NA	https://doi.org/10.3389/fgene.2019.01211
28369201	32211032	10.3389/fgene.2020.00201		A Giant Genome for a Giant Crayfish (<i>Cherax quadricarinatus</i>) With Insights Into <i>cox1</i> Pseudogenes in Decapod Genomes.	NA	2020	1	1	Front Genet	Frontiers in genetics	NA	Tan	Mun Hua	Centre of Integrative Ecology, School of Life and Environmental Sciences Deakin University, Geelong, VIC, Australia	NA	https://doi.org/10.3389/fgene.2020.00201
28369201	32300354	10.3389/fgene.2020.00231		Draft Genome Assembly for the Tibetan Black Bear (<i>Ursus thibetanus thibetanus</i>).	NA	2020	1	1	Front Genet	Frontiers in genetics	NA	Zhu	Chenglong	School of Ecology and Environment, Northwestern Polytechnical University, Xi'an, China	NA	https://doi.org/10.3389/fgene.2020.00231
28369201	32457802	10.3389/fgene.2020.00440		The Whole-Genome Sequencing and Hybrid Assembly of <i>Mytilus coruscus</i>.	The hard-shelled mussel (Mytilus coruscus) is an economically important shellfish that has been cultivated for the last decade. Due to over-exploitation, most mussel stocks have dramatically declined. Efforts to study this species' natural distribution, genetics, breeding, and cultivation have been hindered by the lack of a high-quality reference genome. To address this, we produced a hybrid high…	2020	1	1	Front Genet	Frontiers in genetics	NA	Li	Ronghua	Key Laboratory of Applied Marine Biotechnology, Ministry of Education, Ningbo University, Ningbo, China	NA	https://doi.org/10.3389/fgene.2020.00440	Mytilus coruscus
28369201	32457806	10.3389/fgene.2020.00470		The Draft Genome Dataset of the Asian Cricket <i>Teleogryllus occipitalis</i> for Molecular Research Toward Entomophagy.	NA	2020	1	1	Front Genet	Frontiers in genetics	NA	Kataoka	Kosuke	School of Advanced Science and Engineering, Waseda University, Tokyo, Japan	NA	https://doi.org/10.3389/fgene.2020.00470
28369201	33193728	10.3389/fgene.2020.590065		First Draft Genome Assembly of the Seaweed <i>Sargassum fusiforme</i>.	NA	2020	1	1	Front Genet	Frontiers in genetics	NA	Wang	Shengqin	National and Local Joint Engineering Research Center of Ecological Treatment Technology for Urban Water Pollution, Wenzhou University, Wenzhou, China	NA	https://doi.org/10.3389/fgene.2020.590065	Sargassum fusiforme
28369201	33505439	10.3389/fgene.2020.621301		The Draft Genome Sequence of a New Land-Hopper <i>Platorchestia hallaensis</i>.	NA	2020	1	1	Front Genet	Frontiers in genetics	NA	Patra	Ajit Kumar	Department of Life Science, Ewha Womans University, Seoul, South Korea	NA	https://doi.org/10.3389/fgene.2020.621301
28369201	34306036	10.3389/fgene.2021.695700		Draft Genome of the Mirrorwing Flyingfish (<i>Hirundichthys speculiger</i>).	NA	2021	1	1	Front Genet	Frontiers in genetics	NA	Xu	Pengwei	College of Life Sciences, University of Chinese Academy of Sciences, Beijing, China	NA	https://doi.org/10.3389/fgene.2021.695700
28369201	34603381	10.3389/fgene.2021.718266		High-Quality <i>de novo</i> Chromosome-Level Genome Assembly of a Single <i>Bombyx mori</i> With <i>BmNPV</i> Resistance by a Combination of PacBio Long-Read Sequencing, Illumina Short-Read Sequencing, and Hi-C Sequencing.	The reference genomes of Bombyx mori (B. mori), Silkworm Knowledge-based database (SilkDB) and SilkBase, have served as the gold standard for nearly two decades. Their use has fundamentally shaped model organisms and accelerated relevant studies on lepidoptera. However, the current reference genomes of B. mori do not accurately represent the full set of genes for any single strain. As new genome-…	2021	1	1	Front Genet	Frontiers in genetics	NA	Tang	Min	School of Life Sciences, Jiangsu University, Zhenjiang, China	NA	https://doi.org/10.3389/fgene.2021.718266
28369201	34777464	10.3389/fgene.2021.728418		Chromosome-Level Genome Assembly Reveals Significant Gene Expansion in the Toll and IMD Signaling Pathways of <i>Dendrolimus kikuchii</i>.	A high-quality genome is of significant value when seeking to control forest pests such as Dendrolimus kikuchii, a destructive member of the order Lepidoptera that is widespread in China. Herein, a high quality, chromosome-level reference genome for D. kikuchii based on Nanopore, Pacbio HiFi sequencing and the Hi-C capture system is presented. Overall, a final genome assembly of 705.51 Mb with co…	2021	1	1	Front Genet	Frontiers in genetics	NA	Zhou	Jielong	Key Laboratory of Forest Disaster Warning and Control of Yunnan Province, Southwest Forestry University, Kunming, China	NA	https://doi.org/10.3389/fgene.2021.728418
28369201	34659355	10.3389/fgene.2021.730255		Whole-Genome Sequencing and Genome-Wide Studies of Spiny Head Croaker (<i>Collichthys lucidus</i>) Reveals Potential Insights for Well-Developed Otoliths in the Family Sciaenidae.	Spiny head croaker (Collichthys lucidus), belonging to the family Sciaenidae, is a small economic fish with a main distribution in the coastal waters of Northwestern Pacific. Here, we constructed a nonredundant chromosome-level genome assembly of spiny head croaker and also made genome-wide investigations on genome evolution and gene families related to otolith development. A primary genome assem…	2021	1	1	Front Genet	Frontiers in genetics	NA	Gan	Wu	East China Sea Fisheries Research Institute, Chinese Academy of Fishery Sciences, Shanghai, China	NA	https://doi.org/10.3389/fgene.2021.730255
28369201	34616435	10.3389/fgene.2021.739781		Chromosome-Scale Genome Assembly and Transcriptome Assembly of Kawakawa <i>Euthynnus affinis</i>; A Tuna-Like Species.	NA	2021	1	1	Front Genet	Frontiers in genetics	NA	Havelka	Miloš	South Ehime Fisheries Research Center, Ehime University, Ainan, Japan	NA	https://doi.org/10.3389/fgene.2021.739781
28369201	34887901	10.3389/fgene.2021.747552		Chromosome-Level Genome Assembly of the Burbot (<i>Lota lota</i>) Using Nanopore and Hi-C Technologies.	NA	2021	1	1	Front Genet	Frontiers in genetics	NA	Song	Dan	Heilongjiang River Fisheries Research Institute, Chinese Academy of Fishery Sciences, Harbin, China	NA	https://doi.org/10.3389/fgene.2021.747552
28369201	35126459	10.3389/fgene.2021.788547		Chromosome-Level Assembly of the Chinese Hooksnout Carp (<i>Opsariichthys bidens</i>) Genome Using PacBio Sequencing and Hi-C Technology.	NA	2021	1	1	Front Genet	Frontiers in genetics	NA	Xu	Xiaojun	Institute of Hydrobiology, Zhejiang Academy of Agricultural Sciences, Hangzhou, China	NA	https://doi.org/10.3389/fgene.2021.788547
32188846	34956332	10.3389/fgene.2021.790850		Genome Analysis of <i>Lagocephalus sceleratus</i>: Unraveling the Genomic Landscape of a Successful Invader.	The Tetraodontidae family encompasses several species which attract scientific interest in terms of their ecology and evolution. The silver-cheeked toadfish (Lagocephalus sceleratus) is a well-known "invasive sprinter" that has invaded and spread, in less than a decade, throughout the Eastern and part of the Western Mediterranean Sea from the Red Sea through the Suez Canal. In this study, we buil…	2021	1	1	Front Genet	Frontiers in genetics	NA	Danis	Theodoros	School of Medicine, University of Crete, Heraklion, Greece	NA	https://doi.org/10.3389/fgene.2021.790850
28369201	32158440	10.3389/fmicb.2020.00295		Genome Sequence, Assembly, and Characterization of the Antagonistic Yeast <i>Candida oleophila</i> Used as a Biocontrol Agent Against Post-harvest Diseases.	Candida oleophila is an effective biocontrol agent used to control post-harvest diseases of fruits and vegetables. C. oleophila I-182 was the active agent used in the first-generation yeast-based commercial product, Aspire<sup>®</sup>, for post-harvest disease management. Several action modes, like competition for nutrients and space, induction of pathogenesis-related genes in host tissues, and p…	2020	1	1	Front Microbiol	Frontiers in microbiology	NA	Sui	Yuan	Chongqing Key Laboratory of Economic Plant Biotechnology, Collaborative Innovation Center of Special Plant Industry in Chongqing, College of Forestry and Life Science, Institute of Special Plants, Chongqing University of Arts and Sciences, Yongchuan, China	NA	https://doi.org/10.3389/fmicb.2020.00295
28369201	33569044	10.3389/fmicb.2020.596715		Distinguishing Homokaryons and Heterokaryons in Medicinal Polypore Mushroom <i>Wolfiporia cocos</i> (Agaricomycetes) Based on Cultural and Genetic Characteristics.	The sclerotia of Wolfiporia cocos are a kind of traditional medicine and food with excellent benefits and are widely used in China, Japan, and other Asian countries. The mating system of fungi is not only of practical importance for breeding but also has profound effects on genetic variability and molecular evolution. However, the lack of clamp connections in W. cocos increases the difficulty of …	2020	1	1	Front Microbiol	Frontiers in microbiology	NA	Li	Shoujian	State Key Laboratory of Mycology, Institute of Microbiology, Chinese Academy of Sciences, Beijing, China	NA	https://doi.org/10.3389/fmicb.2020.596715
32188846	34484141	10.3389/fmicb.2021.694136		Comparative Genomic Analysis Reveals Genetic Variation and Adaptive Evolution in the Pathogenicity-Related Genes of <i>Phytophthora capsici</i>.	Phytophthora capsici is an oomycete pathogen responsible for damping off, root rot, fruit rot, and foliar blight in popular vegetable and legume crops. The existence of distinct aggressiveness levels and physiological races among the P. capsici population is a major constraint to developing resistant varieties of host crops. In the present study, we compared the genomes of three P. capsici isolat…	2021	1	1	Front Microbiol	Frontiers in microbiology	NA	Lee	Joung-Ho	Department of Agriculture, Forestry and Bioresources, College of Agriculture and Life Sciences, Research Institute of Agriculture and Life Sciences, Plant Genomics and Breeding Institute, Seoul National University, Seoul, South Korea	NA	https://doi.org/10.3389/fmicb.2021.694136
28369201	34712214	10.3389/fmicb.2021.746121		Genomic and Transcriptomic Insight of Giant Sclerotium Formation of Wood-Decay Fungi.	Many fungi form persistent and dormant sclerotia with compact hardened mycelia during unfavorable circumstances. While most of these sclerotia are small in size, Wolfiporia cocos, a wood-decay fungus, grows into giant sclerotia, which are mainly composed of polysaccharides of linear (1→3)-β-D-glucans. To explore the underlying mechanism of converting sophisticated wood polysaccharides for biosynt…	2021	1	1	Front Microbiol	Frontiers in microbiology	NA	Cao	Shuo	Laboratory of Natural Medicine and Molecular Engineering, College of Plant Science and Technology, Huazhong Agricultural University, Wuhan, China	NA	https://doi.org/10.3389/fmicb.2021.746121
32188846	35283828	10.3389/fmicb.2022.800981		Comparative Genomics Reveals Evolutionary Traits, Mating Strategies, and Pathogenicity-Related Genes Variation of <i>Botryosphaeriaceae</i>.	Botryosphaeriaceae, as a major family of the largest class of kingdom fungi Dothideomycetes, encompasses phytopathogens, saprobes, and endophytes. Many members of this family are opportunistic phytopathogens with a wide host range and worldwide geographical distribution, and can infect many economically important plants, including food crops and raw material plants for biofuel production. To date…	2022	1	1	Front Microbiol	Frontiers in microbiology	NA	Yu	Chengming	Shandong Research Center for Forestry Harmful Biological Control Engineering and Technology, College of Plant Protection, Shandong Agricultural University, Taian, China	NA	https://doi.org/10.3389/fmicb.2022.800981
28369201	34359174	10.3390/ani11072046		Genome of the Southern Giant Petrel Assembled Using Third-Generation DNA Sequencing and Linked Reads Reveals Evolutionary Traits of Southern Avian.	The southern giant petrel Macronectes giganteus, a large seabird of the southern oceans, is one of only two members of the genus Macronectes and is the largest species in the order Procellariiformes. Although these two families account for the vast majority of the avian fauna inhabiting the Antarctic and sub-Antarctic regions, studies on the status of some populations and the associated genetic d…	2021	7	9	Animals (Basel)	Animals : an open access journal from MDPI	NA	Kim	Sun-Hee	Department of Biotechnology, College of Life Sciences and Biotechnology, Korea University, Seoul 02841, Korea	NA	https://doi.org/10.3390/ani11072046
28369201	34827918	10.3390/ani11113186		A First Genome Survey and Genomic SSR Marker Analysis of <i>Trematomus loennbergii</i> Regan, 1913.	Trematomus loennbergii Regan, 1913, is an evolutionarily important marine fish species distributed in the Antarctic Ocean. However, its genome has not been studied to date. In the present study, whole genome sequencing was performed using next-generation sequencing (NGS) technology to characterize its genome and develop genomic microsatellite markers. The 25-mer frequency distribution was estimat…	2021	11	8	Animals (Basel)	Animals : an open access journal from MDPI	NA	Choi	Eunkyung	Division of Biotechnology, College of Life Sciences and Biotechnology, Korea University, Seoul 02841, Korea	NA	https://doi.org/10.3390/ani11113186
28369201	30678108	10.3390/genes10020079		Genome Assembly and Annotation of the Trichoplusia ni Tni-FNL Insect Cell Line Enabled by Long-Read Technologies.	Trichoplusia ni derived cell lines are commonly used to enable recombinant protein expression via baculovirus infection to generate materials approved for clinical use and in clinical trials. In order to develop systems biology and genome engineering tools to improve protein expression in this host, we performed de novo genome assembly of the Trichoplusia ni-derived cell line Tni-FNL. By integrat…	2019	1	23	Genes (Basel)	Genes	NA	Talsania	Keyur	Advanced Biomedical Computational Science, Frederick National Laboratory for Cancer Research sponsored by the National Cancer Institute, Frederick, MD 21701, USA	keyur.talsania@nih.gov	https://doi.org/10.3390/genes10020079
28369201	31540274	10.3390/genes10090708		The First Highly Contiguous Genome Assembly of Pikeperch (<i>Sander lucioperca</i>), an Emerging Aquaculture Species in Europe.	The pikeperch (Sander lucioperca) is a fresh and brackish water Percid fish natively inhabiting the northern hemisphere. This species is emerging as a promising candidate for intensive aquaculture production in Europe. Specific traits like cannibalism, growth rate and meat quality require genomics based understanding, for an optimal husbandry and domestication process. Still, the aquaculture comm…	2019	9	13	Genes (Basel)	Genes	NA	Nguinkal	Julien Alban	Institute of Genome Biology, Leibniz Institute for Farm Animal Biology (FBN), 18196 Dummerstorf, Germany. nguinkal@fbn-dummerstorf	NA	https://doi.org/10.3390/genes10090708
28369201	31689965	10.3390/genes10110886		PipeMEM: A Framework to Speed Up BWA-MEM in Spark with Low Overhead.	(1) Background: DNA sequence alignment process is an essential step in genome analysis. BWA-MEM has been a prevalent single-node tool in genome alignment because of its high speed and accuracy. The exponentially generated genome data requiring a multi-node solution to handle large volumes of data currently remains a challenge. Spark is a ubiquitous big data platform that has been exploited to ass…	2019	11	4	Genes (Basel)	Genes	NA	Zhang	Lingqi	Communication & Computer Network Lab of Guangdong, School of Computer Science & Engineering, South China University of Technology, Wushan Road 381, Guangzhou 51000, China	cslingqizhang@gmail.com	https://doi.org/10.3390/genes10110886
28369201	32438771	10.3390/genes11050570		A Reference Genome of <i>Bursaphelenchus mucronatus</i> Provides New Resources for Revealing Its Displacement by Pinewood Nematode.	The Bursaphelenchus mucronatus, which was highly similar with Bursaphelenchus xylophilus in terms of morphological characteristics and biological properties-but had weaker pathogenicity to forests-was a native species often displaced by B. xylophilus when occupying the same niche. Since the draft genome of the invasive B. xylophilus has been published, the absence of a reference genome of B. mucr…	2020	5	19	Genes (Basel)	Genes	NA	Wu	Shuangyang	State Key Laboratory of Integrated Management of Pest Insects and Rodents, Institute of Zoology, Chinese Academy of Sciences, Beijing 100101, China	NA	https://doi.org/10.3390/genes11050570
28369201	33255162	10.3390/genes11121390		<i>Bracon brevicornis</i> Genome Showcases the Potential of Linked-Read Sequencing in Identifying a Putative <i>Complementary Sex Determiner</i> Gene.	Bracon brevicornis is an ectoparasitoid of a wide range of larval-stage Lepidopterans, including several pests of important crops, such as the corn borer, Ostrinia nubilalis. It is also one of the earliest documented cases of complementary sex determination in Hymenoptera. Here, we present the linked-read-based genome of B. brevicornis, complete with an ab initio-derived annotation and protein co…	2020	11	24	Genes (Basel)	Genes	NA	Ferguson	Kim B	Laboratory of Genetics, Wageningen University & Research, 6708PB Wageningen, The Netherlands	NA	https://doi.org/10.3390/genes11121390
28369201	30304855	10.3390/genes9100485		"<i>Out of the Can</i>": A Draft Genome Assembly, Liver Transcriptome, and Nutrigenomics of the European Sardine, <i>Sardina pilchardus</i>.	Clupeiformes, such as sardines and herrings, represent an important share of worldwide fisheries. Among those, the European sardine (Sardina pilchardus, Walbaum 1792) exhibits significant commercial relevance. While the last decade showed a steady and sharp decline in capture levels, recent advances in culture husbandry represent promising research avenues. Yet, the complete absence of genomic re…	2018	10	9	Genes (Basel)	Genes	NA	Machado	André M	Interdisciplinary Centre of Marine and Environmental Research (CIIMAR), University of Porto, 4450-208 Matosinhos, Portugal	andre.machado@ciimar.up.pt	https://doi.org/10.3390/genes9100485
28369201	31861318	10.3390/ijms21010003	1	The Terrestrial Carnivorous Plant <i>Utricularia reniformis</i> Sheds Light on Environmental and Life-Form Genome Plasticity.	Utricularia belongs to Lentibulariaceae, a widespread family of carnivorous plants that possess ultra-small and highly dynamic nuclear genomes. It has been shown that the Lentibulariaceae genomes have been shaped by transposable elements expansion and loss, and multiple rounds of whole-genome duplications (WGD), making the family a platform for evolutionary and comparative genomics studies. To ex…	2019	12	18	Int J Mol Sci	International journal of molecular sciences	NA	Silva	Saura R	Departamento de Tecnologia, Faculdade de Ciências Agrárias e Veterinárias, UNESP-Universidade Estadual Paulista, Jaboticabal 14884-900, Brazil	NA	https://doi.org/10.3390/ijms21010003	Utricularia reniformis	4x	1	0	na
28369201	33513896	10.3390/insects12020111		Genome Size Estimation of <i>Callipogon relictus</i> Semenov (Coleoptera: Cerambycidae), an Endangered Species and a Korea Natural Monument.	We estimated the genome size of a relict longhorn beetle, Callipogon relictus Semenov (Cerambycidae: Prioninae)-the Korean natural monument no. 218 and a Class I endangered species-using a combination of flow cytometry and k-mer analysis. The two independent methods enabled accurate estimation of the genome size in Cerambycidae for the first time. The genome size of C. relictus was 1.8 ± 0.2 Gb, …	2021	1	27	Insects	Insects	NA	Yu	Yun-Sang	School of Biological Sciences, College of Natural Sciences, Chungbuk National University, Cheongju 28644, Korea	NA	https://doi.org/10.3390/insects12020111
28369201	34680626	10.3390/insects12100857		Low-Coverage Whole Genomes Reveal the Higher Phylogeny of Green Lacewings.	Green lacewings are one of the largest families within Neuroptera and are widely distributed all over the world. Many species within this group are important natural predators that are widely used for the biological control of pests in agricultural ecosystems. Several proposed phylogenetic relationships among the three subfamilies of Chrysopidae have been extensively debated. To further understan…	2021	9	17	Insects	Insects	NA	Wang	Yuyu	College of Plant Protection, Hebei Agricultural University, Baoding 071001, China	NA	https://doi.org/10.3390/insects12100857
28369201	35323562	10.3390/insects13030264		The Genomics and Population Genomics of the Light Brown Apple Moth, <i>Epiphyas postvittana</i>, an Invasive Tortricid Pest of Horticulture.	The light brown apple moth, Epiphyas postvittana is an invasive, polyphagous pest of horticultural systems around the world. With origins in Australia, the pest has subsequently spread to New Zealand, Hawaii, California and Europe, where it has been found on over 500 plants, including many horticultural crops. We have produced a genomic resource, to understand the biological basis of the polyphag…	2022	3	5	Insects	Insects	NA	Thrimawithana	Amali H	The New Zealand Institute of Plant and Food Research Limited, Auckland 1025, New Zealand	NA	https://doi.org/10.3390/insects13030264
32188846	35205897	10.3390/jof8020142		Hybrid Assembly Improves Genome Quality and Completeness of <i>Trametes villosa</i> CCMB561 and Reveals a Huge Potential for Lignocellulose Breakdown.	Trametes villosa is a wood-decaying fungus with great potential to be used in the bioconversion of agro-industrial residues and to obtain high-value-added products, such as biofuels. Nonetheless, the lack of high-quality genomic data hampers studies investigating genetic mechanisms and metabolic pathways in T. villosa, hindering its application in industry. Herein, applying a hybrid assembly pipe…	2022	1	30	J Fungi (Basel)	Journal of fungi (Basel, Switzerland)	NA	Tomé	Luiz Marcelo Ribeiro	Molecular and Computational Biology of Fungi Laboratory, Department of Microbiology, Instituto de Ciências Biológicas, Universidade Federal de Minas Gerais, Belo Horizonte 31270-901, MG, Brazil	NA	https://doi.org/10.3390/jof8020142
28369201	33023088	10.3390/life10100229		Whole Genome Sequencing and Comparative Genome Analysis of the Halotolerant Deep Sea Black Yeast <i>Hortaea werneckii</i>.	Hortaea werneckii, an extreme halotolerant black yeast in the order of Capnodiales, was recently isolated from different stations and depths in the Mediterranean Sea, where it was shown to be the dominant fungal species. In order to explore the genome characteristics of these Mediterranean isolates, we carried out a de-novo sequencing of the genome of one strain isolated at a depth of 3400 m (MC8…	2020	10	2	Life (Basel)	Life (Basel, Switzerland)	NA	Romeo	Orazio	Department of Chemical, Biological, Pharmaceutical and Environmental Sciences, University of Messina, 98166 Messina, Italy	NA	https://doi.org/10.3390/life10100229
28369201	32365808	10.3390/microorganisms8050653		Comparative Genomic and Proteomic Analyses of Three Widespread <i>Phytophthora</i> Species: <i>Phytophthora chlamydospora</i>, <i>Phytophthora gonapodyides</i> and <i>Phytophthora pseudosyringae</i>.	The Phytophthora genus includes some of the most devastating plant pathogens. Here we report draft genome sequences for three ubiquitous Phytophthora species-Phytophthora chlamydospora, Phytophthora gonapodyides, and Phytophthora pseudosyringae. Phytophthora pseudosyringae is an important forest pathogen that is abundant in Europe and North America. Phytophthora chlamydospora and Ph. gonapodyides…	2020	4	30	Microorganisms	Microorganisms	NA	McGowan	Jamie	Department of Biology, Maynooth University, Maynooth, Co. Kildare W23 F2H6, Ireland	NA	https://doi.org/10.3390/microorganisms8050653
28369201	30324905	10.7554/eLife.36495		Firefly genomes illuminate parallel origins of bioluminescence in beetles.	Fireflies and their luminous courtships have inspired centuries of scientific study. Today firefly luciferase is widely used in biotechnology, but the evolutionary origin of bioluminescence within beetles remains unclear. To shed light on this long-standing question, we sequenced the genomes of two firefly species that diverged over 100 million-years-ago: the North American Photinus pyralis and J…	2018	10	16	Elife	eLife	NA	Fallon	Timothy R	Whitehead Institute for Biomedical Research, Cambridge, United States	NA	https://doi.org/10.7554/eLife.36495
28369201	34409936	10.7554/eLife.65394		The whale shark genome reveals patterns of vertebrate gene family evolution.	Chondrichthyes (cartilaginous fishes) are fundamental for understanding vertebrate evolution, yet their genomes are understudied. We report long-read sequencing of the whale shark genome to generate the best gapless chondrichthyan genome assembly yet with higher contig contiguity than all other cartilaginous fish genomes, and studied vertebrate genomic evolution of ancestral gene families, immuni…	2021	8	19	Elife	eLife	NA	Tan	Milton	Illinois Natural History Survey at University of Illinois Urbana-Champaign, Champaign, United States	NA	https://doi.org/10.7554/eLife.65394
32188846	33362980	10.7717/peerj.10554		Genome survey sequencing of the Caribbean spiny lobster <i>Panulirus argus</i>: Genome size, nuclear rRNA operon, repetitive elements, and microsatellite discovery.	Panulirus argus is an ecologically relevant species in shallow water hard-bottom environments and coral reefs and target of the most lucrative fishery in the greater Caribbean region. This study reports, for the first time, the genome size and nuclear repetitive elements, including the 45S ribosomal DNA operon, 5S unit, and microsatellites, of P. argus. Using a k-mer approach, the average haploid…	2020	1	1	PeerJ	PeerJ	NA	Baeza	J Antonio	Department of Biological Sciences, Clemson University, Clemson, SC, USA	NA	https://doi.org/10.7717/peerj.10554
28369201	29158974	10.7717/peerj.4030		Whole genome sequencing of <i>Rhodotorula mucilaginosa</i> isolated from the chewing stick (<i>Distemonanthus benthamianus</i>): insights into <i>Rhodotorula</i> phylogeny, mitogenome dynamics and carotenoid biosynthesis.	In industry, the yeast Rhodotorula mucilaginosa is commonly used for the production of carotenoids. The production of carotenoids is important because they are used as natural colorants in food and some carotenoids are precursors of retinol (vitamin A). However, the identification and molecular characterization of the carotenoid pathway/s in species belonging to the genus Rhodotorula is scarce du…	2017	1	1	PeerJ	PeerJ	NA	Gan	Han Ming	Centre for Integrative Ecology-School of Life and Environmental Sciences, Deakin University, Victoria, Australia	NA	https://doi.org/10.7717/peerj.4030
28369201	30809447	10.7717/peerj.6448		The draft genome of strain <i>c</i>Cpun from biting midges confirms insect <i>Cardinium</i> are not a monophyletic group and reveals a novel gene family expansion in a symbiont.	It is estimated that 13% of arthropod species carry the heritable symbiont Cardinium hertigii. 16S rRNA and gyrB sequence divides this species into at least four groups (A-D), with the A group infecting a range of arthropods, the B group infecting nematode worms, the C group infecting Culicoides biting midges, and the D group associated with the marine copepod Nitocra spinipes. To date, genome se…	2019	1	1	PeerJ	PeerJ	NA	Siozios	Stefanos	Institute of Integrative Biology, Faculty of Health and Life Sciences, University of Liverpool, Liverpool, UK	NA	https://doi.org/10.7717/peerj.6448
